# Supplementary material for: Overexpression of Gremlin-1 in Patients with Loeys-Dietz Syndrome: Implications on Pathophysiology and Early Disease Detection
Source: PLoS One. 2014 Aug 12;9(8):e104742. doi: 10.1371/journal.pone.0104742 (PMC4130545; doi:10.1371/journal.pone.0104742)
Supplement: File S2 — Supplemental table S3 (Expression values and permutation p-values). (XLS) [file pone.0104742.s002.xls]

## Sheet: GSE38961.limma
												Expression values						Pairwise statistics
ProbeSetID	logFC	Fold Change	AveExpr	t	P.Value	adj.P.Val	B	GENE_TITLE	GENE_SYMBOL	Permutation p-value	False Discovery Rate	GSM952933_LDS1.CEL	GSM952934_BC248.CEL	GSM952935_LDS5_OEC.CEL	GSM952936_BC14_OEC.CEL	GSM952937_LDS11_OEC.CEL	GSM952938_BC401_OEC.CEL	SLR LDS1/BC248	Fold Change LDS1/BC248	SLR LDS5/BC14	Fold Change LDS5/BC14	SLR LDS11/BC401	Fold Change LDS11/BC401
218468_s_at	9.3721	662.647	6.95279	5.67497	0.0202612	0.86462	-3.0933	gremlin 1, cysteine knot superfamily, homolog (Xenopus laevis)	GREM1	0	0	8.61	2.29	11.56	2.29	14.74	2.22	6.32	79.8932	9.27	617.374	12.52	5873.48
218469_at	8.99514	510.276	6.8741	4.97635	0.0270938	0.86462	-3.48544	gremlin 1, cysteine knot superfamily, homolog (Xenopus laevis)	GREM1	0	0	8.16	2.61	11.35	2.25	14.61	2.27	5.55	46.8507	9.1	548.748	12.34	5184.54
210095_s_at	6.22828	74.9718	6.44447	2.77575	0.0910523	0.86462	-5.11471	insulin-like growth factor binding protein 3	IGFBP3	0	0	9.09	2.3	5.75	3.99	13.83	3.7	6.79	110.661	1.76	3.38698	10.13	1120.56
228407_at	5.90622	59.9721	6.50544	2.44548	0.115473	0.86462	-5.42658	signal peptide, CUB domain, EGF-like 3	SCUBE3	0	0	7.03	2.43	6.75	4.58	14.6	3.64	4.6	24.2515	2.17	4.50023	10.96	1992
206336_at	5.8495	57.6599	7.34469	2.8864	0.0844237	0.86462	-5.01464	chemokine (C-X-C motif) ligand 6 (granulocyte chemotactic protein 2)	CXCL6	0	0	12.63	3	5.04	3.02	13.13	7.24	9.63	792.353	2.02	4.05584	5.89	59.3016
204971_at	5.69551	51.8228	5.10018	2.16559	0.143363	0.86462	-5.7061	cystatin A (stefin A)	CSTA	0	0	11.09	2.26	2.25	2.25	10.51	2.25	8.83	455.087	0	1	8.26	306.555
217388_s_at	5.63024	49.5304	5.45985	2.09584	0.151645	0.86462	-5.77781	kynureninase (L-kynurenine hydrolase)	KYNU	0	0	9.79	2.64	2.64	2.64	12.39	2.64	7.15	142.025	0	1	9.75	861.078
221898_at	5.59345	48.2831	8.04744	2.51204	0.109909	0.86462	-5.36214	podoplanin	PDPN	0	0	12.22	2.67	11.96	10.74	8.36	2.34	9.55	749.612	1.22	2.32947	6.02	64.8934
202437_s_at	5.5765	47.7191	6.20727	1.85007	0.186169	0.86462	-6.03608	cytochrome P450, family 1, subfamily B, polypeptide 1	CYP1B1	0.25	0.571436	11.35	5.62	2.25	2.42	13.38	2.22	5.73	53.0765	-0.17	1.12506	11.16	2288.2
213139_at	5.56053	47.194	6.73898	2.75811	0.0921728	0.86462	-5.13086	snail homolog 2 (Drosophila)	SNAI2	0	0	7.65	3.52	8.61	5.9	12.31	2.45	4.13	17.5087	2.71	6.54322	9.86	929.3
205083_at	5.53139	46.2502	6.15368	2.99799	0.0783797	0.86462	-4.91595	aldehyde oxidase 1	AOX1	0	0	8.6	3.38	5.63	3.39	12.53	3.38	5.22	37.2715	2.24	4.72397	9.15	568.1
218332_at	5.42796	43.0507	5.38726	2.7536	0.0924621	0.86462	-5.135	brain expressed, X-linked 1	BEX1	0	0	9.2	2.55	3.82	2.55	11.28	2.91	6.65	100.427	1.27	2.41162	8.37	330.842
210839_s_at	5.38271	41.7211	5.02356	2.09027	0.152331	0.86462	-5.78356	ectonucleotide pyrophosphatase/phosphodiesterase 2	ENPP2	0	0	9.23	2.54	2.25	2.22	11.67	2.24	6.69	103.25	0.03	1.02101	9.43	689.784
213578_at	5.33667	14.2935	4.14435	2.13451	0.14698	0.86462	-5.73796	bone morphogenetic protein receptor, type IA	BMPR1A	0	0	7.38	2.23	3.68	2.23	8.58	2.22	5.15	35.5062	1.45	2.73208	6.36	82.1393
209392_at	5.31853	39.906	6.57607	2.12619	0.147968	0.86462	-5.74651	ectonucleotide pyrophosphatase/phosphodiesterase 2	ENPP2	0	0	11.25	5.9	2.95	2.35	13.5	3.5	5.35	40.7859	0.6	1.51572	10	1024
201427_s_at	5.31651	39.8501	8.16502	1.74419	0.204074	0.86462	-6.14959	selenoprotein P, plasma, 1	SEPP1	0.25	0.571436	14.16	5.63	5.64	6.94	12.67	3.95	8.53	369.646	-1.3	2.46229	8.72	421.679
202436_s_at	5.29108	39.1537	6.52305	1.83258	0.188988	0.86462	-6.05475	cytochrome P450, family 1, subfamily B, polypeptide 1	CYP1B1	0	0	11.69	6.65	2.49	2.49	13.33	2.49	5.04	32.8996	0	1	10.84	1833.01
208747_s_at	5.24052	37.8055	5.11399	1.94757	0.171387	0.86462	-5.93264	complement component 1, s subcomponent	C1S	0.25	0.571436	8.29	2.51	2.45	2.51	12.46	2.45	5.78	54.9482	-0.06	1.04247	10.01	1031.12
213241_at	5.18406	36.3544	4.82604	2.13093	0.147404	0.86462	-5.74164	plexin C1	PLXNC1	0	0	10.86	2.23	2.23	2.23	9.16	2.23	8.63	396.177	0	1	6.93	121.938
1556499_s_at	5.1371	35.1902	4.80551	1.55613	0.241423	0.86462	-6.35324	collagen, type I, alpha 1	COL1A1	0	0	5.6	2.24	2.24	2.22	14.28	2.24	3.36	10.2674	0.02	1.01396	12.04	4211.15
213416_at	5.12407	34.8738	7.07135	3.05429	0.0755501	0.86462	-4.86699	integrin, alpha 4 (antigen CD49D, alpha 4 subunit of VLA-4 receptor)	ITGA4	0	0	10.25	2.59	9.21	7.62	9.44	3.32	7.66	202.251	1.59	3.01049	6.12	69.551
219230_at	5.03939	32.8857	5.06038	7.14583	0.0120575	0.86462	-2.39915	transmembrane protein 100	TMEM100	0	0	8.65	2.22	6.97	3.18	7.13	2.22	6.43	86.2229	3.79	13.8326	4.91	30.0647
204774_at	4.9547	31.0109	5.4778	3.92656	0.0451452	0.86462	-4.17567	ecotropic viral integration site 2A	EVI2A	0	0	10.27	2.74	5.72	2.86	7.88	3.4	7.53	184.823	2.86	7.26015	4.48	22.3159
206376_at	4.94822	30.8719	6.0929	5.44264	0.0222347	0.86462	-3.21856	solute carrier family 6 (neutral amino acid transporter), member 15	SLC6A15	0	0	8.58	3.11	8.22	5.18	8.91	2.57	5.47	44.3235	3.04	8.22491	6.34	81.0084
204036_at	4.92342	30.3456	4.68333	1.80282	0.193907	0.86462	-6.0866	lysophosphatidic acid receptor 1	LPAR1	0	0	6.75	2.22	2.22	2.22	12.46	2.22	4.53	23.1029	0	1	10.24	1209.34
209550_at	4.89705	29.7961	6.97229	10.2682	0.00524717	0.86462	-1.32144	necdin homolog (mouse)	NDN	0	0	6.84	2.93	9.53	3.86	11.89	6.78	3.91	15.0324	5.67	50.9143	5.11	34.5353
202435_s_at	4.83267	28.4957	5.72757	1.88039	0.181407	0.86462	-6.00379	cytochrome P450, family 1, subfamily B, polypeptide 1	CYP1B1	0.25	0.571436	10.29	5.35	2.31	2.36	11.83	2.22	4.94	30.6965	-0.05	1.03526	9.61	781.445
226875_at	4.82539	28.3522	4.69372	2.14861	0.145325	0.86462	-5.72349	dedicator of cytokinesis 11	DOCK11	0	0	8.96	2.3	2.27	2.27	10.09	2.27	6.66	101.125	0	1	7.82	225.972
203186_s_at	4.82211	28.2879	6.01961	1.95985	0.169633	0.86462	-5.91971	S100 calcium binding protein A4	S100A4	0.25	0.571436	8.81	3.45	3.66	3.71	12.81	3.66	5.36	41.0696	-0.05	1.03526	9.15	568.1
225626_at	4.80709	27.9949	4.68249	2.09804	0.151374	0.86462	-5.77553	phosphoprotein associated with glycosphingolipid microdomains 1	PAG1	0.25	0.571436	9.5	2.22	2.23	2.39	9.53	2.22	7.28	155.417	-0.16	1.11729	7.31	158.683
226322_at	4.79132	27.6905	4.66402	1.93345	0.173435	0.86462	-5.94756	transmembrane and tetratricopeptide repeat containing 1	TMTC1	0	0	6.55	2.27	2.68	2.27	11.95	2.27	4.28	19.4271	0.41	1.32869	9.68	820.296
203789_s_at	4.77045	27.2929	4.70304	2.12713	0.147856	0.86462	-5.74554	sema domain, immunoglobulin domain (Ig), short basic domain, secreted, (semaphorin) 3C	SEMA3C	0	0	6.77	2.22	3.15	2.48	11.35	2.25	4.55	23.4254	0.67	1.59107	9.1	548.748
209283_at	4.74225	26.7644	4.92914	2.34806	0.124304	0.86462	-5.52234	crystallin, alpha B	CRYAB	0	0	9.94	2.6	2.85	2.46	9.12	2.61	7.34	162.017	0.39	1.31039	6.51	91.1392
209687_at	4.72839	26.5086	5.6161	3.68612	0.0515394	0.86462	-4.35429	chemokine (C-X-C motif) ligand 12 (stromal cell-derived factor 1)	CXCL12	0	0	7.74	2.83	6.33	4.09	9.88	2.83	4.91	30.0647	2.24	4.72397	7.05	132.514
232231_at	4.71071	26.1858	4.61824	2.57861	0.104693	0.86462	-5.29848	runt-related transcription factor 2	RUNX2	0	0	9.45	2.26	3.11	2.31	8.36	2.22	7.19	146.018	0.8	1.7411	6.14	70.5219
217767_at	4.65116	25.1268	4.88167	2.13474	0.146952	0.86462	-5.73772	complement component 3	C3	0	0	8.45	2.57	2.62	2.53	10.56	2.57	5.88	58.892	0.09	1.06437	7.99	254.232
200923_at	4.63138	24.7847	4.62563	2.16545	0.14338	0.86462	-5.70625	lectin, galactoside-binding, soluble, 3 binding protein	LGALS3BP	0	0	9.49	2.31	2.31	2.31	9.02	2.31	7.18	145.009	0	1	6.71	104.691
221584_s_at	4.62636	24.6986	4.65282	2.24017	0.135144	0.86462	-5.63031	potassium large conductance calcium-activated channel, subfamily M, alpha member 1	KCNMA1	0	0	8.39	2.27	2.49	2.26	10.02	2.49	6.12	69.551	0.23	1.17283	7.53	184.823
243366_s_at	4.61524	24.509	6.03916	2.84664	0.0867286	0.86462	-5.05034	NA	NA	0	0	8.67	2.22	7.68	6.59	8.68	2.39	6.45	87.4266	1.09	2.12874	6.29	78.249
213689_x_at	4.61436	24.494	4.70708	2.11172	0.149707	0.86462	-5.76142	family with sequence similarity 69, member A	FAM69A	0	0	7.9	2.29	2.53	2.43	10.61	2.48	5.61	48.8403	0.1	1.07177	8.13	280.139
213423_x_at	4.59275	24.1299	8.25575	1.58934	0.234259	0.86462	-6.31716	tumor suppressor candidate 3	TUSC3	0.25	0.571436	9.77	5.41	9.53	10.25	12.35	2.22	4.36	20.5348	-0.72	1.64718	10.13	1120.56
215071_s_at	4.58983	24.0811	5.82624	2.0961	0.151613	0.86462	-5.77754	histone cluster 1, H2ac	HIST1H2AC	0	0	7.72	2.87	5.61	5.26	11.03	2.46	4.85	28.84	0.35	1.27456	8.57	380.038
201506_at	4.57508	23.8362	11.1873	2.22127	0.137168	0.86462	-5.64944	transforming growth factor, beta-induced, 68kDa	TGFBI	0	0	14.06	7.9	11.19	11.03	15.18	7.78	6.16	71.5064	0.16	1.11729	7.4	168.897
223253_at	4.57214	23.7876	5.42395	1.65901	0.220047	0.86462	-6.2416	ependymin related protein 1 (zebrafish)	EPDR1	0.25	0.571436	8.31	3.7	2.47	3.09	12.35	2.62	4.61	24.4201	-0.62	1.53688	9.73	849.223
226834_at	4.51042	22.7915	4.49933	1.61688	0.22851	0.86462	-6.28726	NA	NA	0	0	2.36	2.23	5.32	2.23	12.58	2.27	0.13	1.09429	3.09	8.51496	10.31	1269.46
224940_s_at	4.4835	22.3702	7.08283	1.03573	0.394887	0.86462	-6.90711	pregnancy-associated plasma protein A, pappalysin 1	PAPPA	0.25	0.571436	9.73	2.22	5.35	10.08	12.89	2.22	7.51	182.278	-4.73	26.5382	10.67	1629.26
206100_at	4.43664	21.6552	4.4415	1.89537	0.17911	0.86462	-5.98788	carboxypeptidase M	CPM	0	0	6.73	2.23	2.23	2.22	11.02	2.22	4.5	22.6274	0.01	1.00696	8.8	445.722
213975_s_at	4.38286	20.8628	4.42266	1.81335	0.192148	0.86462	-6.07531	lysozyme (renal amyloidosis)	LYZ	0	0	11.29	2.22	6.33	2.25	2.22	2.22	9.07	537.455	4.08	16.9123	0	1
228128_x_at	4.3792	20.8099	7.24228	1.06523	0.383752	0.86462	-6.87718	pregnancy-associated plasma protein A, pappalysin 1	PAPPA	0.25	0.571436	9.82	2.22	5.71	10.14	12.77	2.8	7.6	194.012	-4.43	21.5557	9.97	1002.93
201422_at	4.36309	20.5788	8.06963	1.52547	0.248271	0.86462	-6.38655	interferon, gamma-inducible protein 30	IFI30	0.25	0.571436	14.61	5.46	5.41	6.86	10.73	5.35	9.15	568.1	-1.45	2.73208	5.38	41.6429
200986_at	4.33113	20.1279	4.4035	2.06561	0.155425	0.86462	-5.80911	serpin peptidase inhibitor, clade G (C1 inhibitor), member 1	SERPING1	0.25	0.571436	7.55	2.24	2.23	2.24	9.92	2.23	5.31	39.6706	-0.01	1.00696	7.69	206.5
210663_s_at	4.29673	19.6538	4.3956	1.87552	0.182161	0.86462	-6.00897	kynureninase (L-kynurenine hydrolase)	KYNU	0	0	6.54	2.25	2.25	2.25	10.85	2.25	4.29	19.5622	0	1	8.6	388.023
209228_x_at	4.24257	18.9295	7.54831	1.69948	0.212273	0.86462	-6.19782	tumor suppressor candidate 3	TUSC3	0.25	0.571436	9.09	4.24	8.49	9.21	11.43	2.83	4.85	28.84	-0.72	1.64718	8.6	388.023
225353_s_at	4.22953	18.7593	4.39577	1.16599	0.348165	0.86462	-6.77289	complement component 1, q subcomponent, C chain	C1QC	0	0	14.37	2.28	2.88	2.28	2.28	2.28	12.09	4359.66	0.6	1.51572	0	1
217967_s_at	4.22545	18.7063	7.84187	5.96004	0.0181598	0.86462	-2.94603	family with sequence similarity 129, member A	FAM129A	0	0	10.21	7.5	7.66	2.9	11.99	6.78	2.71	6.54322	4.76	27.0958	5.21	37.014
228158_at	4.20981	18.5046	8.40462	1.61426	0.22905	0.86462	-6.29011	NA	NA	0.25	0.571436	9.94	6.7	9.31	9.44	12.28	2.75	3.24	9.44794	-0.13	1.09429	9.53	739.292
203184_at	4.1814	18.1437	8.45413	1.13061	0.360237	0.86462	-6.80983	fibrillin 2	FBN2	0.25	0.571436	7.99	10.94	10.36	5.79	13.29	2.36	-2.95	7.72749	4.57	23.7524	10.93	1951
213135_at	4.177	18.0885	4.31138	2.16872	0.143006	0.86462	-5.70291	T-cell lymphoma invasion and metastasis 1	TIAM1	0	0	8.42	2.23	2.22	2.22	8.56	2.22	6.19	73.0089	0	1	6.34	81.0084
229352_at	4.17351	18.0448	6.1932	3.59965	0.0541437	0.86462	-4.42066	NA	NA	0	0	7.3	2.27	9.53	7.83	8.02	2.22	5.03	32.6724	1.7	3.24901	5.8	55.7152
227566_at	4.17155	18.0203	4.99217	2.94869	0.0809756	0.86462	-4.95928	neurotrimin	NTM	0	0	4.31	2.42	7.02	3.48	9.91	2.82	1.89	3.70635	3.54	11.6318	7.09	136.239
205382_s_at	4.16512	17.9401	4.46513	2.09694	0.151509	0.86462	-5.77666	complement factor D (adipsin)	CFD	0	0	7.2	2.34	2.48	2.34	9.97	2.47	4.86	29.0406	0.14	1.10191	7.5	181.019
230925_at	4.1233	17.4275	4.51826	2.1181	0.148936	0.86462	-5.75483	amyloid beta (A4) precursor protein-binding, family B, member 1 interacting protein	APBB1IP	0.25	0.571436	8.36	2.44	2.38	2.46	9	2.46	5.92	60.5477	-0.08	1.05702	6.54	93.0542
205681_at	4.11685	17.3499	4.9707	1.78388	0.197122	0.86462	-6.10691	BCL2-related protein A1	BCL2A1	0	0	11.13	2.4	2.44	2.32	7.52	4.02	8.73	424.612	0.12	1.08673	3.5	11.3137
228728_at	4.11589	17.3383	4.80988	1.99161	0.165198	0.86462	-5.88633	chromosome 7 open reading frame 58	C7orf58	0	0	7.39	2.75	2.75	2.75	10.46	2.75	4.64	24.9333	0	1	7.71	209.383
202283_at	4.08121	16.9264	4.61653	1.77339	0.198929	0.86462	-6.11817	serpin peptidase inhibitor, clade F (alpha-2 antiplasmin, pigment epithelium derived factor), member 1	SERPINF1	0	0	6.14	2.57	2.65	2.61	11.18	2.54	3.57	11.8762	0.04	1.02811	8.64	398.932
201438_at	4.0727	16.8269	4.27591	1.12433	0.362428	0.86462	-6.81636	collagen, type VI, alpha 3	COL6A3	0	0	2.26	2.23	2.52	2.25	14.16	2.23	0.03	1.02101	0.27	1.20581	11.93	3902.01
203963_at	4.07079	16.8046	5.88337	1.6499	0.221843	0.86462	-6.25146	carbonic anhydrase XII	CA12	0	0	5.98	3.47	5.06	4.64	12.72	3.43	2.51	5.6962	0.42	1.33793	9.29	625.992
215076_s_at	4.06769	16.7686	4.59196	1.04906	0.389815	0.86462	-6.89362	collagen, type III, alpha 1	COL3A1	0.5	0.999982	2.47	2.74	2.47	2.47	14.94	2.47	-0.27	1.20581	0	1	12.47	5673.41
226311_at	4.04529	16.5102	4.2446	1.97932	0.166897	0.86462	-5.89923	NA	NA	0	0	6.72	2.22	2.22	2.22	9.86	2.22	4.5	22.6274	0	1	7.64	199.466
208894_at	4.03967	16.4461	4.24146	1.08457	0.376629	0.86462	-6.85739	major histocompatibility complex, class II, DR alpha	HLA-DRA	0	0	14.34	2.22	2.22	2.22	2.22	2.22	12.12	4451.27	0	1	0	1
205885_s_at	4.00305	16.0339	4.74533	6.46673	0.0151167	0.86462	-2.70023	integrin, alpha 4 (antigen CD49D, alpha 4 subunit of VLA-4 receptor)	ITGA4	0	0	7.39	2.44	6.27	3.57	6.58	2.22	4.95	30.91	2.7	6.49802	4.36	20.5348
224941_at	3.99286	15.921	6.81828	0.963933	0.42342	0.866937	-6.9786	pregnancy-associated plasma protein A, pappalysin 1	PAPPA	0.25	0.571436	8.75	2.29	5.17	9.89	12.52	2.28	6.46	88.0347	-4.72	26.3549	10.24	1209.34
203151_at	3.98779	15.8652	5.25073	2.22137	0.137157	0.86462	-5.64933	microtubule-associated protein 1A	MAP1A	0	0	8.09	3.06	3.32	3.1	10.32	3.6	5.03	32.6724	0.22	1.16473	6.72	105.42
210305_at	3.98571	15.8423	4.46728	2.09252	0.152054	0.86462	-5.78123	phosphodiesterase 4D interacting protein	PDE4DIP	0.25	0.571436	7.97	2.25	2.23	2.36	9.18	2.81	5.72	52.7098	-0.13	1.09429	6.37	82.7106
209348_s_at	3.98519	15.8365	6.69932	1.77824	0.198092	0.86462	-6.11297	v-maf musculoaponeurotic fibrosarcoma oncogene homolog (avian)	MAF	0	0	11.19	2.37	10.21	8.21	4.67	3.55	8.82	451.944	2	4	1.12	2.17347
216044_x_at	3.97297	15.703	4.7352	2.10024	0.151105	0.86462	-5.77326	family with sequence similarity 69, member A	FAM69A	0	0	7.19	2.26	2.48	2.44	10.49	3.54	4.93	30.4844	0.04	1.02811	6.95	123.64
202920_at	3.96772	15.6459	4.31969	1.79011	0.196057	0.86462	-6.10022	ankyrin 2, neuronal	ANK2	0.25	0.571436	6.33	2.29	2.27	2.5	10.32	2.22	4.04	16.4498	-0.23	1.17283	8.1	274.374
209312_x_at	3.96425	15.6084	4.37582	1.08907	0.374993	0.86462	-6.85277	NA	NA	0	0	14.25	2.39	2.43	2.39	2.39	2.39	11.86	3717.2	0.04	1.02811	0	1
213661_at	3.9537	15.4947	4.24699	1.41823	0.274116	0.86462	-6.50301	peptidase domain containing associated with muscle regeneration 1	PAMR1	0.25	0.571436	4.23	2.25	2.25	2.26	12.18	2.29	1.98	3.94493	-0.01	1.00696	9.89	948.826
206363_at	3.94414	15.3923	5.37611	1.6589	0.220068	0.86462	-6.24172	v-maf musculoaponeurotic fibrosarcoma oncogene homolog (avian)	MAF	0	0	11.11	2.26	8.59	5.74	2.35	2.22	8.85	461.44	2.85	7.21	0.13	1.09429
201893_x_at	3.94381	15.3888	4.19352	1.08457	0.376629	0.86462	-6.85739	decorin	DCN	0	0	2.22	2.22	2.22	2.22	14.05	2.22	0	1	0	1	11.83	3640.7
202953_at	3.94335	15.3839	4.62331	1.1171	0.364965	0.86462	-6.82385	complement component 1, q subcomponent, B chain	C1QB	0	0	14.23	2.63	2.86	2.69	2.69	2.63	11.6	3104.19	0.17	1.12506	0.06	1.04247
210982_s_at	3.93713	15.3177	4.20013	1.08491	0.376504	0.86462	-6.85703	major histocompatibility complex, class II, DR alpha	HLA-DRA	0	0	14.04	2.23	2.23	2.23	2.23	2.23	11.81	3590.58	0	1	0	1
218638_s_at	3.92057	15.143	4.20384	1.46991	0.261284	0.86462	-6.44693	spondin 2, extracellular matrix protein	SPON2	0	0	4.14	2.24	2.49	2.24	11.87	2.24	1.9	3.73213	0.25	1.18921	9.63	792.353
212671_s_at	3.91056	15.0382	4.1769	1.08457	0.376629	0.86462	-6.85739	NA	NA	0	0	13.95	2.22	2.22	2.22	2.22	2.22	11.73	3396.89	0	1	0	1
204580_at	3.87329	14.6546	4.51818	0.979752	0.416957	0.864813	-6.96303	matrix metallopeptidase 12 (macrophage elastase)	MMP12	0.5	0.999982	14.71	2.27	2.32	3.15	2.34	2.32	12.44	5556.65	-0.83	1.77769	0.02	1.01396
201852_x_at	3.86444	14.5651	4.15384	1.08457	0.376629	0.86462	-6.85739	collagen, type III, alpha 1	COL3A1	0	0	2.22	2.22	2.22	2.22	13.81	2.22	0	1	0	1	11.59	3082.75
235706_at	3.85932	14.5134	4.16408	1.94088	0.172354	0.86462	-5.93971	carboxypeptidase M	CPM	0	0	6.36	2.23	2.23	2.23	9.69	2.23	4.13	17.5087	0	1	7.46	176.069
204232_at	3.84967	14.4168	4.15221	1.16477	0.348575	0.86462	-6.77417	Fc fragment of IgE, high affinity I, receptor for; gamma polypeptide	FCER1G	0	0	13.24	2.23	2.26	2.23	2.73	2.23	11.01	2062.24	0.03	1.02101	0.5	1.41421
218454_at	3.84597	14.3798	4.14698	1.62904	0.226028	0.86462	-6.27408	phospholipase B domain containing 1	PLBD1	0	0	10.92	2.22	2.23	2.23	5.07	2.23	8.7	415.873	0	1	2.84	7.1602
204385_at	3.84596	14.3797	4.191	1.93067	0.173841	0.86462	-5.95049	kynureninase (L-kynurenine hydrolase)	KYNU	0	0	6.33	2.26	2.26	2.26	9.75	2.28	4.07	16.7955	0	1	7.47	177.294
212143_s_at	3.84321	14.3523	4.83901	1.54637	0.243578	0.86462	-6.36384	insulin-like growth factor binding protein 3	IGFBP3	0.25	0.571436	5.47	2.35	2.96	3.38	11.86	3.03	3.12	8.69388	-0.42	1.33793	8.83	455.087
226695_at	3.83839	14.3044	4.17258	1.08457	0.376629	0.86462	-6.85739	paired related homeobox 1	PRRX1	0	0	2.25	2.25	2.25	2.25	13.77	2.25	0	1	0	1	11.52	2936.74
204122_at	3.83305	14.2516	4.20786	1.11556	0.36551	0.86462	-6.82544	TYRO protein tyrosine kinase binding protein	TYROBP	0	0	13.58	2.29	2.51	2.29	2.29	2.29	11.29	2503.97	0.22	1.16473	0	1
227265_at	3.83128	14.2341	4.38947	1.13639	0.358234	0.86462	-6.80382	fibrinogen-like 2	FGL2	0	0	13.56	2.42	2.63	2.52	2.72	2.49	11.14	2256.7	0.11	1.07923	0.23	1.17283
202450_s_at	3.82832	14.2049	7.56832	1.60953	0.230027	0.86462	-6.29524	cathepsin K	CTSK	0	0	7.95	5.81	6.19	5.75	14.3	5.41	2.14	4.40762	0.44	1.3566	8.89	474.413
219655_at	3.7828	13.7637	5.35833	6.77538	0.013605	0.86462	-2.55963	chromosome 7 open reading frame 10	C7orf10	0	0	6.74	4.08	6.61	2.64	8.4	3.68	2.66	6.32033	3.97	15.6707	4.72	26.3549
203083_at	3.77333	13.6737	4.10828	1.08457	0.376629	0.86462	-6.85739	thrombospondin 2	THBS2	0	0	2.22	2.22	2.22	2.22	13.54	2.22	0	1	0	1	11.32	2556.58
209901_x_at	3.75274	13.4799	4.09799	1.08457	0.376629	0.86462	-6.85739	allograft inflammatory factor 1	AIF1	0	0	13.48	2.22	2.22	2.22	2.22	2.22	11.26	2452.44	0	1	0	1
204879_at	3.7395	13.3568	7.62649	2.42908	0.116901	0.86462	-5.44259	podoplanin	PDPN	0	0	11.02	4.04	10.62	9.22	6.85	4.01	6.98	126.238	1.4	2.63902	2.84	7.1602
211896_s_at	3.73946	13.3564	4.10952	1.08457	0.376629	0.86462	-6.85739	decorin	DCN	0	0	2.24	2.24	2.24	2.24	13.46	2.24	0	1	0	1	11.22	2385.37
203561_at	3.73904	13.3525	4.11399	1.08457	0.376629	0.86462	-6.85739	Fc fragment of IgG, low affinity IIa, receptor (CD32)	FCGR2A	0	0	13.48	2.27	2.23	2.23	2.23	2.23	11.21	2368.9	0	1	0	1
1555673_at	3.73803	13.3432	4.09202	1.74878	0.203255	0.86462	-6.14465	keratin associated protein 2-4-like	hCG_1749898	0	0	5.46	2.22	2.22	2.22	10.2	2.22	3.24	9.44794	0	1	7.98	252.476
227061_at	3.73104	13.2786	5.48178	1.32644	0.298765	0.86462	-6.60218	NA	NA	0.25	0.571436	5.23	2.94	4.56	5.25	12.25	2.66	2.29	4.89056	-0.69	1.61328	9.59	770.686
204037_at	3.72883	13.2583	5.0163	1.38696	0.282238	0.86462	-6.53686	lysophosphatidic acid receptor 1	LPAR1	0.25	0.571436	4.88	3.15	3.15	3.16	12.61	3.14	1.73	3.31728	-0.01	1.00696	9.47	709.176
204508_s_at	3.72107	13.1873	4.90542	1.49512	0.255282	0.86462	-6.41954	carbonic anhydrase XII	CA12	0.25	0.571436	4.97	2.62	3.38	3.5	11.94	3.01	2.35	5.09824	-0.12	1.08673	8.93	487.751
202403_s_at	3.7191	13.1692	7.42123	1.57184	0.238	0.86462	-6.33616	collagen, type I, alpha 2	COL1A2	0	0	7.29	5.29	5.34	4.95	15.21	6.45	2	4	0.39	1.31039	8.76	433.534
218211_s_at	3.71768	13.1563	5.71837	8.19038	0.00883153	0.86462	-1.98931	melanophilin	MLPH	0	0	7.29	3.86	6.39	3.35	9.05	4.37	3.43	10.7779	3.04	8.22491	4.68	25.6342
204670_x_at	3.71354	13.1186	4.34612	1.12233	0.363127	0.86462	-6.81842	NA	NA	0	0	13.69	2.8	2.47	2.23	2.45	2.44	10.89	1897.65	0.24	1.18099	0.01	1.00696
205082_s_at	3.71013	13.0876	4.76127	1.86264	0.184175	0.86462	-6.02268	aldehyde oxidase 1	AOX1	0	0	5.89	2.74	3.29	3.01	10.67	2.97	3.15	8.87656	0.28	1.21419	7.7	207.937
203088_at	3.70209	13.0149	7.34445	5.42848	0.0223636	0.86462	-3.22635	fibulin 5	FBLN5	0	0	8.72	3.66	9.26	6.75	9.61	6.08	5.06	33.3589	2.51	5.6962	3.53	11.5514
214164_x_at	3.70071	13.0024	6.38432	1.77881	0.197994	0.86462	-6.11236	carbonic anhydrase XII	CA12	0	0	6.45	3.13	5.7	5.7	12.56	4.77	3.32	9.98664	0	1	7.79	221.322
205872_x_at	3.69423	12.9442	5.28352	2.1066	0.150328	0.86462	-5.76669	phosphodiesterase 4D interacting protein	PDE4DIP	0.25	0.571436	7.63	2.77	2.86	2.89	10.91	4.66	4.86	29.0406	-0.03	1.02101	6.25	76.1093
242414_at	3.68069	12.8233	4.75065	1.62529	0.226791	0.86462	-6.27815	quinolinate phosphoribosyltransferase	QPRT	0.25	0.571436	5.93	2.87	2.85	3.08	10.99	2.78	3.06	8.33973	-0.23	1.17283	8.21	296.112
213931_at	3.67916	12.8097	4.80851	7.27772	0.0115664	0.86462	-2.34406	NA	NA	0	0	7.5	2.87	5.31	2.57	7.13	3.47	4.63	24.761	2.74	6.6807	3.66	12.6407
223276_at	3.66667	12.6993	6.13899	2.91885	0.0826034	0.86462	-4.98571	chromosome 5 open reading frame 62	C5orf62	0	0	8.12	4.77	5.45	3.97	10.34	4.17	3.35	10.1965	1.48	2.78949	6.17	72.0037
211161_s_at	3.66574	12.691	4.05826	1.08599	0.376111	0.86462	-6.85593	collagen, type III, alpha 1	COL3A1	0	0	2.23	2.23	2.22	2.22	13.21	2.23	0	1	0	1	10.98	2019.8
209897_s_at	3.65826	12.6254	6.1247	5.38431	0.0227723	0.86462	-3.25078	slit homolog 2 (Drosophila)	SLIT2	0	0	8.21	3.23	5.73	3.3	9.92	6.37	4.98	31.5594	2.43	5.38893	3.55	11.7127
218232_at	3.65688	12.6134	4.07675	1.08062	0.37807	0.86462	-6.86143	complement component 1, q subcomponent, A chain	C1QA	0.5	0.999982	13.22	2.22	2.27	2.27	2.22	2.25	11	2048	0	1	-0.03	1.02101
218345_at	3.65162	12.5675	4.04743	1.53013	0.247216	0.86462	-6.38149	transmembrane protein 176A	TMEM176A	0	0	10.88	2.22	2.22	2.22	4.52	2.22	8.66	404.501	0	1	2.3	4.92458
217478_s_at	3.65084	12.5607	4.82792	1.46997	0.261268	0.86462	-6.44685	NA	NA	0	0	12.08	3.14	4.37	2.51	3.51	3.36	8.94	491.143	1.86	3.63008	0.15	1.10957
215101_s_at	3.64774	12.5337	4.61889	1.25306	0.320309	0.86462	-6.6808	chemokine (C-X-C motif) ligand 5	CXCL5	0.25	0.571436	4.94	3.27	2.22	2.79	12.16	2.33	1.67	3.18215	-0.57	1.48452	9.83	910.175
211813_x_at	3.6445	12.5056	4.05579	1.08635	0.375981	0.86462	-6.85556	decorin	DCN	0	0	2.23	2.22	2.25	2.25	13.16	2.23	0.01	1.00696	0	1	10.93	1951
209906_at	3.63755	12.4455	5.57008	1.38675	0.282294	0.86462	-6.53709	complement component 3a receptor 1	C3AR1	0	0	12.41	3.09	5.25	4.65	4.51	3.52	9.32	639.145	0.6	1.51572	0.99	1.98618
242005_at	3.63209	12.3985	4.18679	1.96961	0.168254	0.86462	-5.90943	NA	NA	0.25	0.571436	6.94	2.27	2.26	2.49	8.82	2.35	4.67	25.4572	-0.23	1.17283	6.47	88.647
239352_at	3.62953	12.3765	4.11819	6.37354	0.0156196	0.86462	-2.744	solute carrier family 6 (neutral amino acid transporter), member 15	SLC6A15	0	0	5.89	2.22	5.01	2.47	6.9	2.22	3.67	12.7286	2.54	5.81589	4.68	25.6342
225664_at	3.62655	12.3509	4.76937	1.77595	0.198486	0.86462	-6.11542	collagen, type XII, alpha 1	COL12A1	0	0	4.25	2.61	4.85	3.66	10.65	2.61	1.64	3.11666	1.19	2.28153	8.04	263.197
223395_at	3.62204	12.3124	12.832	1.63293	0.225241	0.86462	-6.26986	ABI family, member 3 (NESH) binding protein	ABI3BP	0	0	14.99	6.56	14.84	13.67	14.1	12.84	8.43	344.892	1.17	2.25012	1.26	2.39496
218035_s_at	3.62062	12.3003	4.06249	1.51515	0.250629	0.86462	-6.39777	RNA binding motif protein 47	RBM47	0.25	0.571436	10.89	2.25	2.24	2.25	4.48	2.26	8.64	398.932	-0.01	1.00696	2.22	4.65893
219607_s_at	3.62026	12.2972	4.03175	1.08457	0.376629	0.86462	-6.85739	membrane-spanning 4-domains, subfamily A, member 4	MS4A4A	0	0	13.08	2.22	2.22	2.22	2.22	2.22	10.86	1858.6	0	1	0	1
204787_at	3.61874	12.2843	4.10681	1.09644	0.372329	0.86462	-6.84519	V-set and immunoglobulin domain containing 4	VSIG4	0	0	13.09	2.31	2.36	2.32	2.31	2.26	10.78	1758.34	0.04	1.02811	0.05	1.03526
204044_at	3.61695	12.269	4.8636	1.72776	0.207041	0.86462	-6.16729	quinolinate phosphoribosyltransferase	QPRT	0.25	0.571436	7.22	3.34	2.41	2.85	10.39	2.98	3.88	14.723	-0.44	1.3566	7.41	170.072
217966_s_at	3.61244	12.2307	5.66352	3.40859	0.0605723	0.86462	-4.57145	family with sequence similarity 129, member A	FAM129A	0	0	7.66	5.39	5.01	2.34	9.75	3.85	2.27	4.82323	2.67	6.36429	5.9	59.7141
213725_x_at	3.6013	12.1367	6.09945	1.96575	0.168798	0.86462	-5.91349	xylosyltransferase I	XYLT1	0	0	7.96	5.64	5.33	4.34	10.41	2.91	2.32	4.99332	0.99	1.98618	7.5	181.019
227361_at	3.59842	12.1124	4.02083	1.63036	0.22576	0.86462	-6.27264	heparan sulfate (glucosamine) 3-O-sulfotransferase 3B1	HS3ST3B1	0	0	4.88	2.22	2.22	2.22	10.35	2.22	2.66	6.32033	0	1	8.13	280.139
226804_at	3.59582	12.0906	4.01953	2.08982	0.152388	0.86462	-5.78403	family with sequence similarity 20, member A	FAM20A	0	0	6.75	2.22	2.22	2.22	8.48	2.22	4.53	23.1029	0	1	6.26	76.6386
219295_s_at	3.59574	12.09	4.02508	1.67891	0.216181	0.86462	-6.22005	procollagen C-endopeptidase enhancer 2	PCOLCE2	0	0	5.07	2.22	2.24	2.24	10.16	2.22	2.85	7.21	0	1	7.94	245.572
211742_s_at	3.57726	11.9361	6.6443	2.64222	0.100011	0.86462	-5.23841	ecotropic viral integration site 2B	EVI2B	0	0	11.04	5.43	5.68	4.96	8.58	4.18	5.61	48.8403	0.72	1.64718	4.4	21.1121
228875_at	3.5743	11.9116	5.49599	1.66201	0.219459	0.86462	-6.23835	family with sequence similarity 162, member B	FAM162B	0.25	0.571436	9.66	3.16	9.85	4.59	2.34	3.38	6.5	90.5097	5.26	38.3193	-1.04	2.05623
226658_at	3.5611	11.8031	6.02128	2.58461	0.104239	0.86462	-5.29279	podoplanin	PDPN	0	0	9.48	2.99	8.67	7.09	5.25	2.64	6.49	89.8845	1.58	2.9897	2.61	6.10504
229641_at	3.55986	11.793	5.02231	1.60174	0.23165	0.86462	-6.3037	NA	NA	0.25	0.571436	5.63	3.08	3.05	3.07	11.73	3.58	2.55	5.85634	-0.02	1.01396	8.15	284.05
214455_at	3.55687	11.7686	4.60459	1.83148	0.189166	0.86462	-6.05592	histone cluster 1, H2bc	HIST1H2BC	0	0	5.42	2.36	3.24	3.06	10.49	3.06	3.06	8.33973	0.18	1.13288	7.43	172.446
212067_s_at	3.54532	11.6747	5.83279	1.79518	0.195196	0.86462	-6.09479	complement component 1, r subcomponent	C1R	0.25	0.571436	8.2	4.32	3.33	3.65	11.29	4.21	3.88	14.723	-0.32	1.24833	7.08	135.298
235518_at	3.54502	11.6723	4.22469	2.45466	0.114684	0.86462	-5.41765	solute carrier family 8 (sodium/calcium exchanger), member 1	SLC8A1	0	0	8.28	2.44	2.99	2.44	6.72	2.47	5.84	57.2816	0.55	1.46409	4.25	19.0273
1554062_at	3.54391	11.6634	3.99358	1.08457	0.376629	0.86462	-6.85739	Xg blood group	XG	0	0	2.22	2.22	2.22	2.22	12.85	2.22	0	1	0	1	10.63	1584.71
212390_at	3.5422	11.6496	6.8272	1.97919	0.166915	0.86462	-5.89936	phosphodiesterase 4D interacting protein	PDE4DIP	0	0	8.17	5.44	5.44	4.77	12.19	4.95	2.73	6.63456	0.67	1.59107	7.24	151.167
209728_at	3.54158	11.6446	3.99241	1.08457	0.376629	0.86462	-6.85739	major histocompatibility complex, class II, DR beta 4	HLA-DRB4	0	0	12.85	2.22	2.22	2.22	2.22	2.22	10.63	1584.71	0	1	0	1
230438_at	3.54101	11.6399	5.16073	2.69354	0.0964347	0.86462	-5.19049	T-box 15	TBX15	0	0	4.01	3.19	8.09	3.91	8.7	3.06	0.82	1.76541	4.18	18.1261	5.64	49.8665
226841_at	3.5378	11.6141	3.99052	1.08593	0.376133	0.86462	-6.85599	macrophage expressed 1	MPEG1	0	0	12.83	2.22	2.23	2.22	2.22	2.22	10.61	1562.89	0.01	1.00696	0	1
228708_at	3.53397	11.5833	4.26236	1.08457	0.376629	0.86462	-6.85739	RAB27B, member RAS oncogene family	RAB27B	0	0	2.23	2.23	2.23	2.23	13.63	3.03	0	1	0	1	10.6	1552.09
215867_x_at	3.53252	11.5717	6.50993	1.64311	0.223196	0.86462	-6.25883	carbonic anhydrase XII	CA12	0.25	0.571436	6.48	3.2	5.68	6.06	12.66	4.97	3.28	9.71356	-0.38	1.30134	7.69	206.5
201744_s_at	3.52891	11.5427	3.98607	1.08457	0.376629	0.86462	-6.85739	lumican	LUM	0	0	2.22	2.22	2.22	2.22	12.81	2.22	0	1	0	1	10.59	1541.37
212998_x_at	3.52325	11.4975	3.98324	1.08457	0.376629	0.86462	-6.85739	NA	NA	0	0	12.79	2.22	2.22	2.22	2.22	2.22	10.57	1520.15	0	1	0	1
206172_at	3.52229	11.4899	3.98276	1.08457	0.376629	0.86462	-6.85739	interleukin 13 receptor, alpha 2	IL13RA2	0	0	2.22	2.22	2.22	2.22	12.79	2.22	0	1	0	1	10.57	1520.15
218404_at	3.50773	11.3745	4.82781	1.71105	0.210113	0.86462	-6.18532	sorting nexin 10	SNX10	0.25	0.571436	9.76	2.89	2.45	3.15	7.54	3.19	6.87	116.97	-0.7	1.6245	4.35	20.393
204834_at	3.50409	11.3458	4.11855	1.12064	0.363719	0.86462	-6.82018	fibrinogen-like 2	FGL2	0.25	0.571436	12.68	2.39	2.38	2.39	2.55	2.32	10.29	1251.98	-0.01	1.00696	0.23	1.17283
224397_s_at	3.50004	11.314	4.52687	1.58881	0.23437	0.86462	-6.31773	transmembrane and tetratricopeptide repeat containing 1	TMTC1	0	0	4.64	2.84	3.32	2.84	10.87	2.65	1.8	3.4822	0.48	1.39474	8.22	298.172
203645_s_at	3.49596	11.282	3.9696	1.08457	0.376629	0.86462	-6.85739	CD163 molecule	CD163	0	0	12.71	2.22	2.22	2.22	2.22	2.22	10.49	1438.15	0	1	0	1
215193_x_at	3.49018	11.237	4.75602	1.00886	0.405325	0.86462	-6.9341	NA	NA	0.5	0.999982	14.47	3.48	2.63	2.63	2.4	2.92	10.99	2033.85	0	1	-0.52	1.43396
220518_at	3.47394	11.1112	5.47341	3.25895	0.0663563	0.86462	-4.69369	ABI family, member 3 (NESH) binding protein	ABI3BP	0	0	8.01	2.22	6.91	4.49	6.72	4.49	5.79	55.3304	2.42	5.35171	2.23	4.69134
203473_at	3.47158	11.093	4.13393	1.29849	0.306769	0.86462	-6.63221	solute carrier organic anion transporter family, member 2B1	SLCO2B1	0	0	11.67	2.43	2.51	2.43	3.42	2.33	9.24	604.668	0.08	1.05702	1.09	2.12874
1554899_s_at	3.46779	11.0639	3.95551	1.08457	0.376629	0.86462	-6.85739	Fc fragment of IgE, high affinity I, receptor for; gamma polypeptide	FCER1G	0	0	12.62	2.22	2.22	2.22	2.22	2.22	10.4	1351.18	0	1	0	1
226818_at	3.46592	11.0496	3.95458	1.08817	0.37532	0.86462	-6.85369	macrophage expressed 1	MPEG1	0	0	12.6	2.22	2.24	2.22	2.22	2.22	10.38	1332.57	0.02	1.01396	0	1
223660_at	3.4568	10.98	4.1187	1.11688	0.365043	0.86462	-6.82407	adenosine A3 receptor	ADORA3	0	0	12.9	2.73	2.42	2.22	2.22	2.22	10.17	1152.06	0.2	1.1487	0	1
209619_at	3.44689	10.9048	4.37432	1.09077	0.374376	0.86462	-6.85102	CD74 molecule, major histocompatibility complex, class II invariant chain	CD74	0	0	13.05	2.75	2.62	2.58	2.62	2.62	10.3	1260.69	0.04	1.02811	0	1
205442_at	3.44258	10.8722	4.12278	1.94913	0.171164	0.86462	-5.93101	microfibrillar-associated protein 3-like	MFAP3L	0.25	0.571436	7.93	2.29	2.29	2.67	7.31	2.25	5.64	49.8665	-0.38	1.30134	5.06	33.3589
205884_at	3.44193	10.8674	4.82483	4.15429	0.0400551	0.86462	-4.01408	integrin, alpha 4 (antigen CD49D, alpha 4 subunit of VLA-4 receptor)	ITGA4	0	0	7.14	2.35	6.47	4.74	6.02	2.22	4.79	27.6652	1.73	3.31728	3.8	13.9288
215049_x_at	3.44004	10.8531	3.94164	1.08457	0.376629	0.86462	-6.85739	CD163 molecule	CD163	0	0	12.54	2.22	2.22	2.22	2.22	2.22	10.32	1278.29	0	1	0	1
201981_at	3.43566	10.8202	6.80194	0.897323	0.451757	0.878111	-7.0429	pregnancy-associated plasma protein A, pappalysin 1	PAPPA	0.25	0.571436	9.21	3.38	4.27	8.92	12.08	2.96	5.83	56.8859	-4.65	25.1067	9.12	556.408
205098_at	3.43257	10.7971	3.9379	1.08457	0.376629	0.86462	-6.85739	chemokine (C-C motif) receptor 1	CCR1	0	0	12.52	2.22	2.22	2.22	2.22	2.22	10.3	1260.69	0	1	0	1
206134_at	3.43063	10.7826	3.95449	1.08457	0.376629	0.86462	-6.85739	ADAM-like, decysin 1	ADAMDEC1	0	0	12.56	2.27	2.23	2.23	2.22	2.22	10.29	1251.98	0	1	0	1
239882_at	3.4297	10.7756	3.99885	2.1944	0.140114	0.86462	-5.67672	NA	NA	0	0	6.95	2.23	7.89	2.39	2.3	2.23	4.72	26.3549	5.5	45.2548	0.07	1.04972
205114_s_at	3.41905	10.6964	4.04646	1.08457	0.376629	0.86462	-6.85739	NA	NA	0	0	12.59	2.34	2.34	2.34	2.34	2.34	10.25	1217.75	0	1	0	1
242324_x_at	3.41887	10.695	4.34092	1.59847	0.232334	0.86462	-6.30725	collagen and calcium binding EGF domains 1	CCBE1	0	0	4.93	2.62	2.56	2.48	10.67	2.79	2.31	4.95883	0.08	1.05702	7.88	235.568
223501_at	3.41033	10.6319	4.02173	1.88602	0.180539	0.86462	-5.99781	tumor necrosis factor (ligand) superfamily, member 13b	TNFSF13B	0	0	9.58	2.49	2.62	2.23	4.98	2.23	7.09	136.239	0.39	1.31039	2.75	6.72717
211990_at	3.40022	10.5577	8.62322	2.00404	0.163503	0.86462	-5.8733	major histocompatibility complex, class II, DP alpha 1	HLA-DPA1	0.25	0.571436	14.89	9.86	8.24	2.8	7.84	8.11	5.03	32.6724	5.44	43.4113	-0.27	1.20581
227791_at	3.39397	10.512	4.36278	2.16287	0.143675	0.86462	-5.70888	solute carrier family 9 (sodium/hydrogen exchanger), member 9	SLC9A9	0	0	8.15	2.83	2.83	2.83	7.2	2.33	5.32	39.9466	0	1	4.87	29.2426
206488_s_at	3.37902	10.4036	6.73313	1.15182	0.352946	0.86462	-6.78772	CD36 molecule (thrombospondin receptor)	CD36	0.25	0.571436	11.12	2.38	6.8	9.08	7.34	3.67	8.74	427.565	-2.28	4.85678	3.67	12.7286
1555728_a_at	3.37816	10.3975	3.9107	1.08457	0.376629	0.86462	-6.85739	membrane-spanning 4-domains, subfamily A, member 4	MS4A4A	0	0	12.36	2.22	2.22	2.22	2.22	2.22	10.14	1128.35	0	1	0	1
211991_s_at	3.37508	10.3753	6.97401	2.00493	0.163382	0.86462	-5.87237	major histocompatibility complex, class II, DP alpha 1	HLA-DPA1	0	0	14.12	7.71	6.14	2.53	5.72	5.62	6.41	85.0359	3.61	12.2101	0.1	1.07177
215646_s_at	3.36152	10.2783	5.1288	2.03485	0.159395	0.86462	-5.84111	versican	VCAN	0.25	0.571436	6.88	2.89	2.87	2.88	10.68	4.58	3.99	15.8895	-0.01	1.00696	6.1	68.5935
213125_at	3.35805	10.2536	3.97951	2.13355	0.147093	0.86462	-5.73894	olfactomedin-like 2B	OLFML2B	0	0	6.8	2.3	2.3	2.3	7.88	2.31	4.5	22.6274	0	1	5.57	47.5048
225987_at	3.35704	10.2463	3.90014	1.09379	0.373283	0.86462	-6.84791	STEAP family member 4	STEAP4	0	0	2.28	2.22	2.22	2.22	12.24	2.22	0.06	1.04247	0	1	10.02	1038.29
228850_s_at	3.35686	10.2451	5.82352	9.26275	0.00665655	0.86462	-1.62343	slit homolog 2 (Drosophila)	SLIT2	0	0	7.39	3.58	5.48	2.91	9.64	5.95	3.81	14.0257	2.57	5.93809	3.69	12.9063
213831_at	3.35449	10.2283	3.89886	1.08457	0.376629	0.86462	-6.85739	major histocompatibility complex, class II, DQ alpha 1	HLA-DQA1	0	0	12.29	2.22	2.22	2.22	2.22	2.22	10.07	1074.91	0	1	0	1
208191_x_at	3.3504	10.1993	8.71122	1.1786	0.343969	0.86462	-6.75965	pregnancy specific beta-1-glycoprotein 4	PSG4	0.25	0.571436	11.29	5.79	11.77	4.49	8.1	10.83	5.5	45.2548	7.28	155.417	-2.73	6.63456
209911_x_at	3.34151	10.1367	5.9992	1.87117	0.182837	0.86462	-6.01359	histone cluster 1, H2bd	HIST1H2BD	0	0	7.29	4.01	5	4.98	10.71	3.99	3.28	9.71356	0.02	1.01396	6.72	105.42
221766_s_at	3.33642	10.1009	6.89874	2.15462	0.144627	0.86462	-5.71733	family with sequence similarity 46, member A	FAM46A	0	0	8.99	4.93	7.18	7.05	9.53	3.71	4.06	16.6795	0.13	1.09429	5.82	56.493
201579_at	3.3284	10.045	4.12216	1.38402	0.283017	0.86462	-6.54005	FAT tumor suppressor homolog 1 (Drosophila)	FAT1	0.25	0.571436	4	2.28	2.64	2.81	10.71	2.28	1.72	3.29436	-0.17	1.12506	8.43	344.892
235352_at	3.32695	10.0349	5.41931	2.93675	0.0816216	0.86462	-4.96983	NA	NA	0	0	7.64	3.35	4.4	3.52	9.21	4.4	4.29	19.5622	0.88	1.84038	4.81	28.0514
204174_at	3.32528	10.0232	4.35589	1.32009	0.300563	0.86462	-6.60901	arachidonate 5-lipoxygenase-activating protein	ALOX5AP	0.25	0.571436	11.46	2.73	3.96	2.62	2.63	2.72	8.73	424.612	1.34	2.53151	-0.09	1.06437
206214_at	3.31817	9.97398	3.8807	1.08457	0.376629	0.86462	-6.85739	phospholipase A2, group VII (platelet-activating factor acetylhydrolase, plasma)	PLA2G7	0	0	12.18	2.22	2.22	2.22	2.22	2.22	9.96	995.999	0	1	0	1
209708_at	3.30811	9.9047	3.87568	1.08457	0.376629	0.86462	-6.85739	monooxygenase, DBH-like 1	MOXD1	0	0	2.22	2.22	2.22	2.22	12.15	2.22	0	1	0	1	9.93	975.501
223343_at	3.29772	9.8336	3.87048	1.08457	0.376629	0.86462	-6.85739	membrane-spanning 4-domains, subfamily A, member 7	MS4A7	0	0	12.11	2.22	2.22	2.22	2.22	2.22	9.89	948.826	0	1	0	1
204446_s_at	3.29245	9.79775	3.86784	1.08457	0.376629	0.86462	-6.85739	arachidonate 5-lipoxygenase	ALOX5	0	0	12.1	2.22	2.22	2.22	2.22	2.22	9.88	942.272	0	1	0	1
206858_s_at	3.2915	9.7913	3.8693	1.08681	0.375815	0.86462	-6.85509	homeobox C6	HOXC6	0	0	2.22	2.22	2.24	2.22	12.08	2.22	0	1	0.02	1.01396	9.86	929.3
225622_at	3.29016	9.7822	4.18256	2.07191	0.154626	0.86462	-5.80257	phosphoprotein associated with glycosphingolipid microdomains 1	PAG1	0.25	0.571436	7.68	2.46	2.53	2.67	7.28	2.48	5.22	37.2715	-0.14	1.10191	4.8	27.8576
219093_at	3.28072	9.71839	4.42643	2.08738	0.15269	0.86462	-5.78655	phosphotyrosine interaction domain containing 1	PID1	0.25	0.571436	2.46	2.48	7.61	3.39	8.14	2.48	-0.02	1.01396	4.22	18.6357	5.66	50.5626
204103_at	3.2797	9.71154	3.86147	1.08457	0.376629	0.86462	-6.85739	chemokine (C-C motif) ligand 4	CCL4	0	0	12.06	2.22	2.22	2.22	2.22	2.22	9.84	916.506	0	1	0	1
209170_s_at	3.27947	9.71001	3.93665	1.08919	0.374949	0.86462	-6.85264	glycoprotein M6B	GPM6B	0.25	0.571436	2.3	2.32	2.32	2.27	12.11	2.3	-0.02	1.01396	0.05	1.03526	9.81	897.644
228176_at	3.25897	9.57301	9.72055	2.22907	0.136328	0.86462	-5.64153	NA	NA	0	0	10.51	5.09	10.32	10.15	13.22	9.03	5.42	42.8137	0.17	1.12506	4.19	18.2522
225283_at	3.25445	9.54303	6.89619	1.07591	0.379801	0.86462	-6.86626	arrestin domain containing 4	ARRDC4	0.25	0.571436	8.46	6.17	4.08	5.97	13.02	3.67	2.29	4.89056	-1.89	3.70635	9.35	652.575
213095_x_at	3.2501	9.51429	3.87243	1.08457	0.376629	0.86462	-6.85739	allograft inflammatory factor 1	AIF1	0	0	12	2.25	2.25	2.25	2.25	2.25	9.75	861.078	0	1	0	1
215051_x_at	3.24911	9.50778	3.84617	1.08457	0.376629	0.86462	-6.85739	allograft inflammatory factor 1	AIF1	0	0	11.97	2.22	2.22	2.22	2.22	2.22	9.75	861.078	0	1	0	1
202803_s_at	3.24713	9.49474	3.84518	1.08457	0.376629	0.86462	-6.85739	integrin, beta 2 (complement component 3 receptor 3 and 4 subunit)	ITGB2	0	0	11.96	2.22	2.22	2.22	2.22	2.22	9.74	855.13	0	1	0	1
209335_at	3.24055	9.45156	3.84295	1.08404	0.376822	0.86462	-6.85793	decorin	DCN	0	0	2.22	2.22	2.22	2.22	11.95	2.22	0	1	0	1	9.73	849.223
223655_at	3.22528	9.35203	7.2857	1.66781	0.218327	0.86462	-6.23207	CD163 molecule-like 1	CD163L1	0	0	12.3	4.91	7.88	7.14	6.52	4.97	7.39	167.73	0.74	1.67018	1.55	2.92817
1554018_at	3.21951	9.31472	6.47289	2.41597	0.118058	0.86462	-5.45541	glycoprotein (transmembrane) nmb	GPNMB	0	0	9.58	6.38	4.78	4.06	9.89	4.15	3.2	9.18959	0.72	1.64718	5.74	53.4456
219140_s_at	3.21467	9.28349	3.83276	1.0865	0.375925	0.86462	-6.8554	retinol binding protein 4, plasma	RBP4	0	0	2.23	2.23	2.24	2.23	11.86	2.23	0	1	0.01	1.00696	9.63	792.353
212190_at	3.21349	9.27592	11.7678	2.46101	0.114142	0.86462	-5.41148	serpin peptidase inhibitor, clade E (nexin, plasminogen activator inhibitor type 1), member 2	SERPINE2	0	0	13.31	10.53	12.12	11.11	14.69	8.84	2.78	6.86852	1.01	2.01391	5.85	57.68
223620_at	3.21036	9.25584	3.8268	1.08457	0.376629	0.86462	-6.85739	G protein-coupled receptor 34	GPR34	0	0	11.85	2.22	2.22	2.22	2.22	2.22	9.63	792.353	0	1	0	1
221081_s_at	3.20916	9.24813	4.23205	2.16109	0.14388	0.86462	-5.7107	DENN/MADD domain containing 2D	DENND2D	0	0	8.38	3.12	2.41	2.38	6.72	2.38	5.26	38.3193	0.03	1.02101	4.34	20.2521
208306_x_at	3.20063	9.19359	4.23689	1.08457	0.376629	0.86462	-6.85739	major histocompatibility complex, class II, DR beta 4	HLA-DRB4	0	0	12.41	2.8	2.55	2.55	2.55	2.55	9.61	781.445	0	1	0	1
209541_at	3.19996	9.18931	3.85305	1.25031	0.321148	0.86462	-6.68372	insulin-like growth factor 1 (somatomedin C)	IGF1	0	0	10.99	2.25	3.09	2.28	2.28	2.22	8.74	427.565	0.81	1.75321	0.06	1.04247
238720_at	3.19914	9.1841	6.31007	1.54972	0.242836	0.86462	-6.3602	oligodendrocyte myelin glycoprotein	OMG	0.25	0.571436	9.68	4.09	6.34	7.62	7.71	2.42	5.59	48.1679	-1.28	2.42839	5.29	39.1245
231098_at	3.19543	9.16055	4.13743	2.22279	0.137003	0.86462	-5.64789	NA	NA	0	0	2.46	2.38	7.18	2.57	7.56	2.67	0.08	1.05702	4.61	24.4201	4.89	29.6508
204438_at	3.19453	9.15482	7.86986	1.07972	0.378401	0.86462	-6.86236	NA	NA	0.5	0.999982	13.4	3.79	12.34	12.32	2.66	2.7	9.61	781.445	0.02	1.01396	-0.04	1.02811
226459_at	3.19102	9.13258	3.81713	1.08457	0.376629	0.86462	-6.85739	phosphoinositide-3-kinase adaptor protein 1	PIK3AP1	0	0	11.79	2.22	2.22	2.22	2.22	2.22	9.57	760.076	0	1	0	1
206025_s_at	3.18265	9.07973	3.95459	1.10857	0.367988	0.86462	-6.83268	tumor necrosis factor, alpha-induced protein 6	TNFAIP6	0	0	2.36	2.36	2.5	2.36	11.77	2.36	0	1	0.14	1.10191	9.41	680.287
220532_s_at	3.16767	8.98592	4.03064	1.08457	0.376629	0.86462	-6.85739	transmembrane protein 176B	TMEM176B	0	0	11.95	2.45	2.45	2.45	2.45	2.45	9.5	724.077	0	1	0	1
236193_at	3.15927	8.93379	4.10114	1.44808	0.266615	0.86462	-6.47062	histone cluster 1, H2bc	HIST1H2BC	0.25	0.571436	4.01	2.3	2.88	2.9	10.16	2.37	1.71	3.27161	-0.02	1.01396	7.79	221.322
227396_at	3.15662	8.91741	6.57073	1.81096	0.192546	0.86462	-6.07788	protein tyrosine phosphatase, receptor type, J	PTPRJ	0.25	0.571436	10.54	5.15	6.9	2.22	7	7.6	5.39	41.9326	4.68	25.6342	-0.6	1.51572
213338_at	3.1564	8.91602	4.85883	1.49214	0.255983	0.86462	-6.42278	transmembrane protein 158	TMEM158	0.25	0.571436	6.64	3.28	2.36	3.28	10.31	3.28	3.36	10.2674	-0.92	1.89212	7.03	130.69
202411_at	3.14641	8.85451	7.75506	1.25775	0.31888	0.86462	-6.6758	interferon, alpha-inducible protein 27	IFI27	0.25	0.571436	13.44	9.61	2.62	4.48	11.93	4.46	3.83	14.2215	-1.86	3.63008	7.47	177.294
203416_at	3.14191	8.82693	4.13259	1.08457	0.376629	0.86462	-6.85739	CD53 molecule	CD53	0	0	11.99	2.56	2.56	2.56	2.56	2.56	9.43	689.784	0	1	0	1
227646_at	3.14187	8.82668	5.31184	1.2948	0.307845	0.86462	-6.63617	early B-cell factor 1	EBF1	0.25	0.571436	5.2	6.1	5.14	2.9	10.31	2.22	-0.9	1.86607	2.24	4.72397	8.09	272.479
207677_s_at	3.13807	8.80346	3.79863	1.08457	0.376629	0.86462	-6.85739	neutrophil cytosolic factor 4, 40kDa	NCF4	0	0	11.64	2.22	2.23	2.23	2.23	2.23	9.42	685.019	0	1	0	1
205399_at	3.12989	8.75371	4.63683	1.40426	0.277711	0.86462	-6.51814	doublecortin-like kinase 1	DCLK1	0.25	0.571436	4.36	2.74	3.14	3.24	11.1	3.24	1.62	3.07375	-0.1	1.07177	7.86	232.325
219935_at	3.12941	8.75078	3.78632	1.08457	0.376629	0.86462	-6.85739	ADAM metallopeptidase with thrombospondin type 1 motif, 5	ADAMTS5	0	0	2.22	2.22	2.22	2.22	11.61	2.22	0	1	0	1	9.39	670.921
229327_s_at	3.12434	8.72008	5.28744	2.33626	0.125433	0.86462	-5.53404	v-maf musculoaponeurotic fibrosarcoma oncogene homolog (avian)	MAF	0	0	8.73	2.72	8.19	6.23	3.63	2.22	6.01	64.4452	1.96	3.89062	1.41	2.65737
209823_x_at	3.11669	8.67397	3.77996	1.08457	0.376629	0.86462	-6.85739	major histocompatibility complex, class II, DQ beta 1	HLA-DQB1	0	0	11.57	2.22	2.22	2.22	2.22	2.22	9.35	652.575	0	1	0	1
204619_s_at	3.11651	8.67289	5.8306	2.10935	0.149993	0.86462	-5.76385	versican	VCAN	0.25	0.571436	7.93	3.45	3.3	3.38	10.94	5.99	4.48	22.3159	-0.08	1.05702	4.95	30.91
214974_x_at	3.11507	8.66421	7.47886	1.16168	0.349613	0.86462	-6.77741	chemokine (C-X-C motif) ligand 5	CXCL5	0.25	0.571436	8.53	5.59	5.17	7.01	13.41	5.17	2.94	7.67411	-1.84	3.5801	8.24	302.334
206631_at	3.11331	8.65368	3.79111	2.03198	0.159772	0.86462	-5.84411	prostaglandin E receptor 2 (subtype EP2), 53kDa	PTGER2	0	0	5.9	2.23	2.23	2.23	7.91	2.23	3.67	12.7286	0	1	5.68	51.2685
218502_s_at	3.11284	8.65082	5.2622	8.00234	0.00931389	0.86462	-2.05885	trichorhinophalangeal syndrome I	TRPS1	0	0	6.63	3.6	6.7	2.82	7.13	4.7	3.03	8.1681	3.88	14.723	2.43	5.38893
236901_at	3.112	8.64581	3.78064	2.17844	0.141902	0.86462	-5.69298	NA	NA	0	0	6.92	2.22	2.24	2.23	6.85	2.22	4.7	25.9921	0.01	1.00696	4.63	24.761
208022_s_at	3.10833	8.62386	5.64943	3.6585	0.0523524	0.86462	-4.37537	CDC14 cell division cycle 14 homolog B (S. cerevisiae)	CDC14B	0	0	6.31	2.59	6.47	5.17	8.83	4.52	3.72	13.1775	1.3	2.46229	4.31	19.8353
209267_s_at	3.10775	8.62038	7.09161	2.28483	0.130513	0.86462	-5.58537	solute carrier family 39 (zinc transporter), member 8	SLC39A8	0	0	11.08	6.1	4.96	4.76	9.9	5.76	4.98	31.5594	0.2	1.1487	4.14	17.6305
229357_at	3.10681	8.61478	3.77503	1.08457	0.376629	0.86462	-6.85739	ADAM metallopeptidase with thrombospondin type 1 motif, 5	ADAMTS5	0	0	2.22	2.22	2.22	2.22	11.54	2.22	0	1	0	1	9.32	639.145
204363_at	3.09304	8.53292	5.51643	1.24167	0.323806	0.86462	-6.69292	coagulation factor III (thromboplastin, tissue factor)	F3	0	0	5.08	4.45	4.38	4.22	11.72	3.23	0.63	1.54756	0.16	1.11729	8.49	359.538
211656_x_at	3.09268	8.53081	3.77627	1.08457	0.376629	0.86462	-6.85739	NA	NA	0	0	11.51	2.23	2.23	2.23	2.23	2.23	9.28	621.668	0	1	0	1
214110_s_at	3.0915	8.52381	7.72104	1.8317	0.189132	0.86462	-6.0557	NA	NA	0	0	8.71	6.96	9.28	8.47	9.81	3.1	1.75	3.36359	0.81	1.75321	6.71	104.691
206026_s_at	3.09136	8.52299	3.7673	1.11047	0.36731	0.86462	-6.8307	tumor necrosis factor, alpha-induced protein 6	TNFAIP6	0	0	2.37	2.22	2.22	2.22	11.35	2.22	0.15	1.10957	0	1	9.13	560.278
224964_s_at	3.09135	8.52292	6.31308	4.09413	0.0413193	0.86462	-4.05608	guanine nucleotide binding protein (G protein), gamma 2	GNG2	0	0	8.99	6.16	6.76	4.94	7.82	3.2	2.83	7.11074	1.82	3.53081	4.62	24.59
204457_s_at	3.08507	8.48591	3.98145	1.24969	0.321339	0.86462	-6.68439	growth arrest-specific 1	GAS1	0.25	0.571436	3.51	2.36	2.35	2.62	10.71	2.33	1.15	2.21914	-0.27	1.20581	8.38	333.144
209167_at	3.07616	8.4337	3.7597	1.08457	0.376629	0.86462	-6.85739	glycoprotein M6B	GPM6B	0	0	2.22	2.22	2.22	2.22	11.45	2.22	0	1	0	1	9.23	600.491
202311_s_at	3.07322	8.4165	3.77324	1.09659	0.372273	0.86462	-6.84503	collagen, type I, alpha 1	COL1A1	0	0	2.3	2.24	2.24	2.24	11.39	2.24	0.06	1.04247	0	1	9.15	568.1
214702_at	3.06484	8.36772	6.349	3.2669	0.0660302	0.86462	-4.68709	fibronectin 1	FN1	0	0	6.52	4.02	6.77	5.11	10.35	5.31	2.5	5.65685	1.66	3.16017	5.04	32.8996
227059_at	3.06466	8.36669	3.99365	1.06632	0.383345	0.86462	-6.87606	glypican 6	GPC6	0.5	0.999982	2.47	2.47	2.47	2.57	11.65	2.35	0	1	-0.1	1.07177	9.3	630.346
202910_s_at	3.06256	8.35455	5.20381	2.21503	0.137845	0.86462	-5.65576	CD97 molecule	CD97	0	0	8.35	3.62	4.14	4.07	7.71	3.33	4.73	26.5382	0.07	1.04972	4.38	20.8215
226218_at	3.05694	8.32208	5.70463	2.10375	0.150675	0.86462	-5.76964	interleukin 7 receptor	IL7R	0	0	8.44	2.49	4.99	4.47	8.27	5.56	5.95	61.8199	0.52	1.43396	2.71	6.54322
223723_at	3.05498	8.31075	3.87757	1.76862	0.19976	0.86462	-6.12331	antigen p97 (melanoma associated) identified by monoclonal antibodies 133.2 and 96.5	MFI2	0	0	5.05	2.34	2.24	2.24	8.93	2.47	2.71	6.54322	0	1	6.46	88.0347
223333_s_at	3.05301	8.29943	6.80632	4.03558	0.0426034	0.86462	-4.09742	angiopoietin-like 4	ANGPTL4	0	0	9.35	4.67	7.65	5.3	7.99	5.87	4.68	25.6342	2.35	5.09824	2.12	4.34694
205640_at	3.04991	8.28162	4.44945	2.16778	0.143113	0.86462	-5.70387	aldehyde dehydrogenase 3 family, member B1	ALDH3B1	0	0	7.25	2.58	3.82	3.82	6.86	2.38	4.67	25.4572	0	1	4.48	22.3159
242722_at	3.04185	8.23548	7.12861	3.43331	0.0596839	0.86462	-4.55161	LIM domain 7	LMO7	0	0	7.88	5.58	7.67	5.79	10.4	5.45	2.3	4.92458	1.88	3.68075	4.95	30.91
203923_s_at	3.04132	8.23243	3.90343	1.11157	0.366923	0.86462	-6.82958	cytochrome b-245, beta polypeptide	CYBB	0.25	0.571436	11.36	2.38	2.54	2.37	2.37	2.39	8.98	504.951	0.17	1.12506	-0.02	1.01396
230746_s_at	3.03426	8.19228	3.86285	2.14802	0.145394	0.86462	-5.72409	NA	NA	0.25	0.571436	2.41	2.43	6.99	2.22	6.74	2.38	-0.02	1.01396	4.77	27.2843	4.36	20.5348
243864_at	3.02299	8.12852	4.00671	1.44269	0.267952	0.86462	-6.47648	coiled-coil domain containing 80	CCDC80	0	0	3.29	2.46	3.38	2.71	9.89	2.32	0.83	1.77769	0.67	1.59107	7.57	190.019
201141_at	3.01931	8.10777	10.8142	2.03043	0.159976	0.86462	-5.84572	glycoprotein (transmembrane) nmb	GPNMB	0	0	14	12.24	9.24	8.17	13.72	7.5	1.76	3.38698	1.07	2.09943	6.22	74.5429
223344_s_at	3.00599	8.03329	3.72461	1.08457	0.376629	0.86462	-6.85739	membrane-spanning 4-domains, subfamily A, member 7	MS4A7	0	0	11.24	2.22	2.22	2.22	2.22	2.22	9.02	519.147	0	1	0	1
224942_at	3.00365	8.02024	5.7074	0.827153	0.483616	0.899446	-7.10816	pregnancy-associated plasma protein A, pappalysin 1	PAPPA	0.25	0.571436	7.27	2.24	3.13	7.73	11.23	2.65	5.03	32.6724	-4.6	24.2515	8.58	382.681
235911_at	3.00274	8.01522	5.67883	2.02002	0.161356	0.86462	-5.85659	hypothetical protein LOC440995	LOC440995	0	0	7.13	4.06	4.15	3.97	10.26	4.5	3.07	8.39773	0.18	1.13288	5.76	54.1917
209933_s_at	3.00123	8.0068	3.72223	1.08457	0.376629	0.86462	-6.85739	CD300a molecule	CD300A	0	0	11.23	2.22	2.22	2.22	2.22	2.22	9.01	515.561	0	1	0	1
207565_s_at	2.99554	7.97528	5.87031	4.06225	0.0420119	0.86462	-4.07853	major histocompatibility complex, class I-related	MR1	0	0	7.98	3.52	5.73	4.03	8.4	5.56	4.46	22.0087	1.7	3.24901	2.84	7.1602
215870_s_at	2.99425	7.96816	3.72374	1.90965	0.176955	0.86462	-5.97274	phospholipase A2, group V	PLA2G5	0.25	0.571436	5.33	2.22	2.23	2.24	8.1	2.22	3.11	8.63383	-0.01	1.00696	5.88	58.892
203131_at	2.99078	7.94903	4.36803	0.930952	0.437222	0.872035	-7.0107	platelet-derived growth factor receptor, alpha polypeptide	PDGFRA	0.5	0.999982	2.77	2.41	2.51	3.79	12.31	2.41	0.36	1.28343	-1.28	2.42839	9.9	955.426
1559462_at	2.98806	7.93405	4.9735	2.51203	0.10991	0.86462	-5.36215	NA	NA	0	0	3.99	3.52	8.16	3.45	7.25	3.47	0.47	1.38511	4.71	26.1729	3.78	13.737
211654_x_at	2.98577	7.92146	5.1	1.08457	0.376629	0.86462	-6.85739	major histocompatibility complex, class II, DQ beta 1	HLA-DQB1	0	0	12.63	3.67	3.57	3.57	3.57	3.57	8.96	497.999	0	1	0	1
213131_at	2.98252	7.90365	3.72648	2.00932	0.16279	0.86462	-5.86778	olfactomedin 1	OLFM1	0	0	5.66	2.24	2.24	2.24	7.76	2.24	3.42	10.7034	0	1	5.52	45.8866
208018_s_at	2.98148	7.89795	3.83133	1.07843	0.378873	0.86462	-6.86368	hemopoietic cell kinase	HCK	0.5	0.999982	11.26	2.28	2.35	2.35	2.35	2.39	8.98	504.951	0	1	-0.04	1.02811
209686_at	2.97422	7.85833	3.70873	1.08457	0.376629	0.86462	-6.85739	S100 calcium binding protein B	S100B	0	0	11.14	2.22	2.22	2.22	2.22	2.22	8.92	484.382	0	1	0	1
227354_at	2.97406	7.85742	3.76128	2.16882	0.142994	0.86462	-5.7028	phosphoprotein associated with glycosphingolipid microdomains 1	PAG1	0	0	6.66	2.3	2.3	2.3	6.78	2.22	4.36	20.5348	0	1	4.56	23.5883
211395_x_at	2.9723	7.84785	3.96505	1.11307	0.36639	0.86462	-6.82802	Fc fragment of IgG, low affinity IIc, receptor for (CD32)	FCGR2C	0	0	11.21	2.45	2.49	2.49	2.65	2.49	8.76	433.534	0	1	0.16	1.11729
226267_at	2.96525	7.8096	6.00313	2.71899	0.0947236	0.86462	-5.16689	Jun dimerization protein 2	JDP2	0	0	8.46	4.71	5.11	4.47	8.89	4.39	3.75	13.4543	0.64	1.55833	4.5	22.6274
203570_at	2.95974	7.77983	7.74544	6.76359	0.0136588	0.86462	-2.56488	lysyl oxidase-like 1	LOXL1	0	0	9.54	5.78	7.49	5.37	10.64	7.65	3.76	13.5479	2.12	4.34694	2.99	7.94474
229218_at	2.95693	7.76471	3.70081	1.08457	0.376629	0.86462	-6.85739	collagen, type I, alpha 2	COL1A2	0	0	2.22	2.22	2.22	2.22	11.09	2.22	0	1	0	1	8.87	467.882
207160_at	2.95517	7.75522	4.06915	2.38545	0.120813	0.86462	-5.48539	interleukin 12A (natural killer cell stimulatory factor 1, cytotoxic lymphocyte maturation factor 1, p35)	IL12A	0	0	6.34	2.59	2.93	2.59	7.37	2.59	3.75	13.4543	0.34	1.26576	4.78	27.4741
1559400_s_at	2.95392	7.7485	5.14586	1.29202	0.30866	0.86462	-6.63915	pregnancy-associated plasma protein A, pappalysin 1	PAPPA	0.25	0.571436	6.27	3.22	3.2	4.59	10.4	3.2	3.05	8.28212	-1.39	2.62079	7.2	147.033
204255_s_at	2.95303	7.74376	4.20027	1.87054	0.182936	0.86462	-6.01426	vitamin D (1,25- dihydroxyvitamin D3) receptor	VDR	0	0	5.74	2.81	2.66	2.66	8.63	2.7	2.93	7.6211	0	1	5.93	60.9688
208850_s_at	2.953	7.7436	3.69812	1.08457	0.376629	0.86462	-6.85739	Thy-1 cell surface antigen	THY1	0	0	2.22	2.22	2.22	2.22	11.08	2.22	0	1	0	1	8.86	464.65
205404_at	2.95242	7.74045	3.70105	1.08457	0.376629	0.86462	-6.85739	hydroxysteroid (11-beta) dehydrogenase 1	HSD11B1	0	0	2.22	2.22	2.22	2.22	11.08	2.22	0	1	0	1	8.86	464.65
205602_x_at	2.94857	7.71982	7.07422	1.33001	0.297759	0.86462	-6.59833	pregnancy specific beta-1-glycoprotein 7 (gene/pseudogene)	PSG7	0.25	0.571436	9.07	4.13	9.86	4.12	6.71	8.55	4.94	30.6965	5.74	53.4456	-1.84	3.5801
209480_at	2.9418	7.68369	3.69252	1.08457	0.376629	0.86462	-6.85739	major histocompatibility complex, class II, DQ beta 1	HLA-DQB1	0	0	11.05	2.22	2.22	2.22	2.22	2.22	8.83	455.087	0	1	0	1
229391_s_at	2.93926	7.67016	4.53173	1.17942	0.343698	0.86462	-6.75879	family with sequence similarity 26, member F	FAM26F	0.25	0.571436	11.32	2.99	2.93	2.94	3.75	3.26	8.33	321.795	-0.01	1.00696	0.49	1.40444
225136_at	2.93663	7.65621	5.43815	1.32929	0.297962	0.86462	-6.59911	pleckstrin homology domain containing, family A (phosphoinositide binding specific) member 2	PLEKHA2	0.25	0.571436	10.36	3.47	2.7	4.09	7.66	4.35	6.89	118.603	-1.39	2.62079	3.31	9.91766
221582_at	2.93386	7.6415	6.17674	1.90055	0.178324	0.86462	-5.98238	histone cluster 3, H2a	HIST3H2A	0	0	7.59	5.4	6.25	5.77	9.09	2.95	2.19	4.56305	0.48	1.39474	6.14	70.5219
203535_at	2.93275	7.63566	3.68799	1.08457	0.376629	0.86462	-6.85739	S100 calcium binding protein A9	S100A9	0	0	11.02	2.22	2.22	2.22	2.22	2.22	8.8	445.722	0	1	0	1
205147_x_at	2.92872	7.61434	3.70319	1.09085	0.374347	0.86462	-6.85094	neutrophil cytosolic factor 4, 40kDa	NCF4	0	0	10.98	2.23	2.26	2.23	2.26	2.26	8.75	430.539	0.03	1.02101	0	1
236099_at	2.9266	7.60315	5.62211	1.73989	0.204846	0.86462	-6.15422	NA	NA	0.25	0.571436	9.19	3.05	9.19	6.38	2.88	3.05	6.14	70.5219	2.81	7.01285	-0.17	1.12506
204638_at	2.92652	7.60274	4.74978	0.97632	0.41835	0.864838	-6.96641	acid phosphatase 5, tartrate resistant	ACP5	0.5	0.999982	12.27	2.91	3.46	2.91	2.91	4.04	9.36	657.114	0.55	1.46409	-1.13	2.18859
205767_at	2.92514	7.59546	3.68419	1.08457	0.376629	0.86462	-6.85739	epiregulin	EREG	0	0	2.22	2.22	2.22	2.22	11	2.22	0	1	0	1	8.78	439.586
1555349_a_at	2.92427	7.5909	3.9666	1.09904	0.371393	0.86462	-6.84251	integrin, beta 2 (complement component 3 receptor 3 and 4 subunit)	ITGB2	0	0	11.14	2.44	2.58	2.54	2.57	2.54	8.7	415.873	0.04	1.02811	0.03	1.02101
206140_at	2.91752	7.55544	3.70099	1.34858	0.292592	0.86462	-6.57832	LIM homeobox 2	LHX2	0	0	9.8	2.24	2.24	2.24	3.43	2.24	7.56	188.706	0	1	1.19	2.28153
226507_at	2.91648	7.54999	4.36376	1.74664	0.203636	0.86462	-6.14695	p21 protein (Cdc42/Rac)-activated kinase 1	PAK1	0.25	0.571436	7.17	2.29	2.23	2.93	8.07	3.49	4.88	29.446	-0.7	1.6245	4.58	23.9176
230100_x_at	2.9139	7.53652	3.68211	1.96618	0.168737	0.86462	-5.91304	p21 protein (Cdc42/Rac)-activated kinase 1	PAK1	0	0	5.42	2.22	2.23	2.23	7.78	2.23	3.2	9.18959	0	1	5.55	46.8507
227443_at	2.91283	7.53095	6.09502	2.07914	0.153717	0.86462	-5.79508	chromosome 9 open reading frame 150	C9orf150	0	0	7.04	3.63	6.27	6.21	9.34	4.08	3.41	10.6295	0.06	1.04247	5.26	38.3193
229308_at	2.91001	7.51623	4.87769	1.12228	0.363144	0.86462	-6.81848	NA	NA	0.25	0.571436	7.01	2.44	2.22	4.79	9.77	3.03	4.57	23.7524	-2.57	5.93809	6.74	106.891
207277_at	2.90497	7.49002	3.69981	1.11008	0.36745	0.86462	-6.83111	CD209 molecule	CD209	0	0	10.83	2.25	2.28	2.25	2.35	2.25	8.58	382.681	0.03	1.02101	0.1	1.07177
221698_s_at	2.89797	7.45377	4.01167	1.08457	0.376629	0.86462	-6.85739	C-type lectin domain family 7, member A	CLEC7A	0	0	11.29	2.6	2.54	2.54	2.54	2.54	8.69	413.001	0	1	0	1
227803_at	2.89149	7.42037	3.66736	1.08457	0.376629	0.86462	-6.85739	ectonucleotide pyrophosphatase/phosphodiesterase 5 (putative function)	ENPP5	0	0	2.22	2.22	2.22	2.22	10.9	2.22	0	1	0	1	8.68	410.148
1554474_a_at	2.88754	7.4001	3.67343	1.0886	0.375164	0.86462	-6.85325	monooxygenase, DBH-like 1	MOXD1	0	0	2.24	2.22	2.23	2.23	10.87	2.23	0.02	1.01396	0	1	8.64	398.932
214038_at	2.88395	7.38167	3.74051	1.42739	0.271789	0.86462	-6.49307	chemokine (C-C motif) ligand 8	CCL8	0	0	9.48	2.3	2.3	2.3	3.77	2.3	7.18	145.009	0	1	1.47	2.77022
221009_s_at	2.87777	7.35013	8.68614	5.6656	0.0203359	0.86462	-3.09826	angiopoietin-like 4	ANGPTL4	0	0	10.55	6.58	9.87	7.59	9.95	7.58	3.97	15.6707	2.28	4.85678	2.37	5.16941
1556427_s_at	2.87555	7.33883	3.66344	1.09018	0.374588	0.86462	-6.85162	LRRN4 C-terminal like	LRRN4CL	0	0	2.22	2.22	2.26	2.22	10.82	2.23	0	1	0.04	1.02811	8.59	385.343
217362_x_at	2.87462	7.3341	3.66993	1.08457	0.376629	0.86462	-6.85739	major histocompatibility complex, class II, DR beta 6 (pseudogene)	HLA-DRB6	0	0	10.86	2.23	2.23	2.23	2.23	2.23	8.63	396.177	0	1	0	1
211571_s_at	2.87065	7.31392	4.92132	1.81727	0.191498	0.86462	-6.07112	versican	VCAN	0.25	0.571436	6.47	3.49	2.78	2.93	9.82	4.04	2.98	7.88986	-0.15	1.10957	5.78	54.9482
227273_at	2.86969	7.30907	3.65735	1.72527	0.207495	0.86462	-6.16998	NA	NA	0	0	4.63	2.22	2.22	2.22	8.42	2.22	2.41	5.31474	0	1	6.2	73.5167
206118_at	2.86883	7.3047	3.82149	1.67293	0.217335	0.86462	-6.22653	signal transducer and activator of transcription 4	STAT4	0.25	0.571436	5.12	2.24	2.24	2.59	8.41	2.32	2.88	7.3615	-0.35	1.27456	6.09	68.1197
218451_at	2.86706	7.29579	4.16234	2.19609	0.139926	0.86462	-5.675	CUB domain containing protein 1	CDCP1	0	0	6.07	2.76	2.88	2.66	7.83	2.76	3.31	9.91766	0.22	1.16473	5.07	33.5909
210992_x_at	2.86065	7.26342	3.77142	1.08457	0.376629	0.86462	-6.85739	Fc fragment of IgG, low affinity IIc, receptor for (CD32)	FCGR2C	0	0	10.92	2.34	2.34	2.34	2.34	2.34	8.58	382.681	0	1	0	1
202643_s_at	2.85974	7.25885	5.71833	2.29262	0.129727	0.86462	-5.57757	tumor necrosis factor, alpha-induced protein 3	TNFAIP3	0	0	7.61	3.55	5.32	5.16	8.52	4.16	4.06	16.6795	0.16	1.11729	4.36	20.5348
214022_s_at	2.85445	7.23226	6.93841	1.11567	0.365472	0.86462	-6.82533	interferon induced transmembrane protein 1 (9-27)	IFITM1	0.25	0.571436	10.78	4.02	4.1	6.62	10.21	5.9	6.76	108.383	-2.52	5.73582	4.31	19.8353
212942_s_at	2.85402	7.2301	3.65221	1.08457	0.376629	0.86462	-6.85739	KIAA1199	KIAA1199	0	0	2.23	2.23	2.23	2.23	10.79	2.23	0	1	0	1	8.56	377.413
200785_s_at	2.85048	7.21242	4.65965	1.79895	0.194559	0.86462	-6.09075	low density lipoprotein receptor-related protein 1	LRP1	0	0	5.53	3.17	3.33	3.17	9.4	3.35	2.36	5.1337	0.16	1.11729	6.05	66.257
202310_s_at	2.84912	7.20559	3.64618	1.08469	0.376586	0.86462	-6.85727	collagen, type I, alpha 1	COL1A1	0	0	2.22	2.22	2.22	2.22	10.77	2.22	0	1	0	1	8.55	374.806
1553043_a_at	2.84646	7.19232	3.64951	1.08489	0.376511	0.86462	-6.85706	CD300 molecule-like family member f	CD300LF	0.5	0.999982	10.76	2.23	2.23	2.23	2.22	2.23	8.53	369.646	0	1	-0.01	1.00696
202465_at	2.84605	7.19028	3.78118	1.08457	0.376629	0.86462	-6.85739	procollagen C-endopeptidase enhancer	PCOLCE	0	0	2.43	2.43	2.43	2.43	10.76	2.22	0	1	0	1	8.54	372.217
230422_at	2.84466	7.18335	3.64395	1.08457	0.376629	0.86462	-6.85739	formyl peptide receptor 3	FPR3	0	0	10.76	2.22	2.22	2.22	2.22	2.22	8.54	372.217	0	1	0	1
213943_at	2.84223	7.17129	3.6835	1.08457	0.376629	0.86462	-6.85739	twist homolog 1 (Drosophila)	TWIST1	0	0	2.27	2.27	2.27	2.27	10.78	2.25	0	1	0	1	8.53	369.646
206382_s_at	2.83835	7.15201	6.59246	2.41775	0.117901	0.86462	-5.45367	brain-derived neurotrophic factor	BDNF	0	0	7.43	2.24	7.9	5.38	8.71	7.9	5.19	36.5044	2.52	5.73582	0.81	1.75321
1553906_s_at	2.83701	7.14539	6.14423	1.05572	0.387303	0.86462	-6.88685	FYVE, RhoGEF and PH domain containing 2	FGD2	0.5	0.999982	12.34	3.68	5.2	5.05	5.15	5.45	8.66	404.501	0.15	1.10957	-0.3	1.23114
230130_at	2.83503	7.1356	4.12594	3.9817	0.0438343	0.86462	-4.13589	slit homolog 2 (Drosophila)	SLIT2	0	0	5.42	2.22	3.62	2.27	7.59	3.64	3.2	9.18959	1.35	2.54912	3.95	15.455
205100_at	2.82326	7.07759	4.1768	1.08457	0.376629	0.86462	-6.85739	glutamine-fructose-6-phosphate transaminase 2	GFPT2	0	0	2.77	2.77	2.77	2.77	11.23	2.77	0	1	0	1	8.46	352.139
224973_at	2.82222	7.0725	5.74467	1.80379	0.193744	0.86462	-6.08556	family with sequence similarity 46, member A	FAM46A	0	0	7.05	4.51	6.06	6.02	8.36	2.47	2.54	5.81589	0.04	1.02811	5.89	59.3016
226997_at	2.82049	7.06402	4.392	1.60438	0.231098	0.86462	-6.30083	ADAM metallopeptidase with thrombospondin type 1 motif, 12	ADAMTS12	0.25	0.571436	6.32	2.73	2.7	3.49	8.4	2.73	3.59	12.042	-0.79	1.72907	5.67	50.9143
212158_at	2.81849	7.05422	9.14794	3.3185	0.0639678	0.86462	-4.64459	syndecan 2	SDC2	0	0	9.61	5.98	11.2	10.22	10.86	7.01	3.63	12.3805	0.98	1.97247	3.85	14.42
222876_s_at	2.81679	7.04593	3.63001	1.12709	0.361462	0.86462	-6.81348	ArfGAP with dual PH domains 2	ADAP2	0	0	10.46	2.22	2.22	2.22	2.44	2.22	8.24	302.334	0	1	0.22	1.16473
238332_at	2.81482	7.03632	4.50708	1.26812	0.315746	0.86462	-6.66472	ankyrin repeat domain 29	ANKRD29	0.25	0.571436	6.78	2.28	2.4	4.33	8.56	2.69	4.5	22.6274	-1.93	3.81055	5.87	58.4852
219432_at	2.80936	7.00973	6.92476	2.153	0.144815	0.86462	-5.71899	Ellis van Creveld syndrome	EVC	0	0	7.67	2.22	7.95	7.35	9.37	6.99	5.45	43.7133	0.6	1.51572	2.38	5.20537
206171_at	2.79135	6.92275	3.61729	1.12103	0.363585	0.86462	-6.81978	adenosine A3 receptor	ADORA3	0	0	10.41	2.22	2.22	2.22	2.4	2.22	8.19	292.036	0	1	0.18	1.13288
219975_x_at	2.78711	6.90245	4.13406	1.28478	0.310787	0.86462	-6.64691	oleoyl-ACP hydrolase	OLAH	0	0	2.97	2.25	3.1	2.94	10.51	3.03	0.72	1.64718	0.16	1.11729	7.48	178.527
209960_at	2.78663	6.90016	3.90974	0.990585	0.412589	0.86462	-6.9523	hepatocyte growth factor (hepapoietin A; scatter factor)	HGF	0.75	0.999982	2.24	2.74	2.26	2.28	11.42	2.53	-0.5	1.41421	-0.02	1.01396	8.89	474.413
219229_at	2.78594	6.89689	3.77743	1.97842	0.167021	0.86462	-5.90017	solute carrier organic anion transporter family, member 3A1	SLCO3A1	0.25	0.571436	5.74	2.42	2.32	2.41	7.45	2.33	3.32	9.98664	-0.09	1.06437	5.12	34.7755
225975_at	2.782	6.87804	3.61262	1.08457	0.376629	0.86462	-6.85739	protocadherin 18	PCDH18	0	0	2.22	2.22	2.22	2.22	10.57	2.22	0	1	0	1	8.35	326.288
213566_at	2.781	6.8733	3.65299	1.08215	0.377514	0.86462	-6.85987	ribonuclease, RNase A family, k6	RNASE6	0.5	0.999982	10.61	2.26	2.26	2.26	2.25	2.27	8.35	326.288	0	1	-0.02	1.01396
226722_at	2.77816	6.85978	9.51768	2.4747	0.112986	0.86462	-5.3982	family with sequence similarity 20, member C	FAM20C	0	0	11.59	6.43	10.22	9.08	10.91	8.87	5.16	35.7532	1.14	2.20381	2.04	4.11246
211269_s_at	2.77651	6.85191	3.60987	1.08457	0.376629	0.86462	-6.85739	interleukin 2 receptor, alpha	IL2RA	0	0	10.55	2.22	2.22	2.22	2.22	2.22	8.33	321.795	0	1	0	1
210367_s_at	2.77504	6.84493	3.70166	1.08457	0.376629	0.86462	-6.85739	prostaglandin E synthase	PTGES	0	0	2.31	2.31	2.31	2.31	10.64	2.31	0	1	0	1	8.33	321.795
201743_at	2.77416	6.84078	3.61467	1.09042	0.374503	0.86462	-6.85138	CD14 molecule	CD14	0.25	0.571436	10.53	2.23	2.26	2.22	2.22	2.23	8.3	315.173	0.04	1.02811	-0.01	1.00696
235019_at	2.76957	6.81903	3.61292	1.32817	0.298277	0.86462	-6.60032	carboxypeptidase M	CPM	0	0	3.26	2.22	2.24	2.22	9.5	2.24	1.04	2.05623	0.02	1.01396	7.26	153.277
205547_s_at	2.76132	6.78014	8.01973	2.17739	0.142022	0.86462	-5.69406	transgelin	TAGLN	0	0	13.37	7.93	6.34	5.45	8.49	6.54	5.44	43.4113	0.89	1.85318	1.95	3.86375
204051_s_at	2.75867	6.76774	3.60096	1.69884	0.212394	0.86462	-6.19851	secreted frizzled-related protein 4	SFRP4	0	0	4.46	2.22	2.22	2.22	8.26	2.22	2.24	4.72397	0	1	6.04	65.7993
213869_x_at	2.7484	6.7197	3.75446	1.07593	0.379793	0.86462	-6.86624	Thy-1 cell surface antigen	THY1	0.75	0.999982	2.36	2.37	2.36	2.4	10.67	2.38	-0.01	1.00696	-0.04	1.02811	8.29	312.996
213429_at	2.74727	6.71444	3.59525	1.08457	0.376629	0.86462	-6.85739	NA	NA	0	0	2.22	2.22	2.22	2.22	10.46	2.22	0	1	0	1	8.24	302.334
1555724_s_at	2.74722	6.71424	7.22428	1.94776	0.171361	0.86462	-5.93245	transgelin	TAGLN	0	0	12.81	7.06	5.43	4.72	7.56	5.77	5.75	53.8174	0.71	1.6358	1.79	3.45815
204959_at	2.74635	6.71018	3.62659	1.13446	0.358902	0.86462	-6.80583	myeloid cell nuclear differentiation antigen	MNDA	0	0	10.25	2.25	2.25	2.25	2.49	2.25	8	256	0	1	0.24	1.18099
223502_s_at	2.74532	6.70538	3.66119	1.09208	0.373903	0.86462	-6.84968	tumor necrosis factor (ligand) superfamily, member 13b	TNFSF13B	0	0	10.49	2.29	2.29	2.29	2.31	2.28	8.2	294.067	0	1	0.03	1.02101
203305_at	2.743	6.69463	3.59312	1.08457	0.376629	0.86462	-6.85739	coagulation factor XIII, A1 polypeptide	F13A1	0	0	10.45	2.22	2.22	2.22	2.22	2.22	8.23	300.246	0	1	0	1
210895_s_at	2.7405	6.683	3.59187	1.08457	0.376629	0.86462	-6.85739	CD86 molecule	CD86	0	0	10.44	2.22	2.22	2.22	2.22	2.22	8.22	298.172	0	1	0	1
228253_at	2.7348	6.65668	4.34256	1.926	0.174527	0.86462	-5.95543	lysyl oxidase-like 3	LOXL3	0.25	0.571436	5.93	3.03	2.96	2.97	8.24	2.92	2.9	7.46426	-0.01	1.00696	5.32	39.9466
219519_s_at	2.73446	6.65509	3.58885	1.08457	0.376629	0.86462	-6.85739	sialic acid binding Ig-like lectin 1, sialoadhesin	SIGLEC1	0	0	10.42	2.22	2.22	2.22	2.22	2.22	8.2	294.067	0	1	0	1
204083_s_at	2.73132	6.64065	10.0335	1.82621	0.190027	0.86462	-6.06156	tropomyosin 2 (beta)	TPM2	0	0	11.13	9.9	8.69	7.69	14.38	8.41	1.23	2.34567	1	2	5.97	62.6829
203932_at	2.73018	6.6354	5.76153	1.03167	0.396447	0.86462	-6.9112	major histocompatibility complex, class II, DM beta	HLA-DMB	0.5	0.999982	12.74	4.28	4.38	4.66	4.26	4.26	8.46	352.139	-0.28	1.21419	0	1
202948_at	2.72181	6.59701	8.82886	2.24571	0.134558	0.86462	-5.62472	interleukin 1 receptor, type I	IL1R1	0	0	10.57	7.48	7.03	6.75	12.97	8.18	3.09	8.51496	0.28	1.21419	4.79	27.6652
228094_at	2.71349	6.55905	3.67084	1.09324	0.373482	0.86462	-6.84848	adhesion molecule, interacts with CXADR antigen 1	AMICA1	0.25	0.571436	10.35	2.25	2.29	2.38	2.44	2.31	8.1	274.374	-0.09	1.06437	0.13	1.09429
221491_x_at	2.71119	6.54862	3.57721	1.08457	0.376629	0.86462	-6.85739	NA	NA	0	0	10.36	2.22	2.22	2.22	2.22	2.22	8.14	282.088	0	1	0	1
206420_at	2.71054	6.54566	3.57732	1.08457	0.376629	0.86462	-6.85739	immunoglobulin superfamily, member 6	IGSF6	0	0	10.35	2.22	2.22	2.22	2.22	2.22	8.13	280.139	0	1	0	1
209540_at	2.70925	6.53983	3.66882	1.04277	0.392201	0.86462	-6.89999	insulin-like growth factor 1 (somatomedin C)	IGF1	0.5	0.999982	10.6	2.26	2.24	2.46	2.23	2.22	8.34	324.034	-0.22	1.16473	0.01	1.00696
1560208_at	2.70808	6.53451	4.27335	2.14989	0.145176	0.86462	-5.72218	NA	NA	0	0	6.33	2.84	3.17	3.12	7.38	2.79	3.49	11.2356	0.05	1.03526	4.59	24.0839
209156_s_at	2.70554	6.52302	3.60933	1.08457	0.376629	0.86462	-6.85739	collagen, type VI, alpha 2	COL6A2	0	0	2.26	2.26	2.26	2.26	10.37	2.26	0	1	0	1	8.11	276.282
237737_at	2.70058	6.50063	5.02202	5.97697	0.0180447	0.86462	-2.9375	similar to hCG1744891	LOC100289026	0	0	4.73	2.77	6.97	4.44	7.42	3.8	1.96	3.89062	2.53	5.77572	3.62	12.295
212154_at	2.69609	6.48045	7.83581	4.27025	0.037765	0.86462	-3.9345	syndecan 2	SDC2	0	0	8.62	5.47	9.64	8.29	9.29	5.71	3.15	8.87656	1.35	2.54912	3.58	11.9588
201137_s_at	2.69051	6.45543	7.3008	2.33308	0.12574	0.86462	-5.53721	major histocompatibility complex, class II, DP beta 1	HLA-DPB1	0	0	12.22	7.51	6.79	3.85	6.92	6.52	4.71	26.1729	2.94	7.67411	0.4	1.31951
209395_at	2.68783	6.44341	3.64846	1.0846	0.376618	0.86462	-6.85736	chitinase 3-like 1 (cartilage glycoprotein-39)	CHI3L1	0	0	2.3	2.3	2.3	2.3	10.37	2.3	0	1	0	1	8.07	268.727
228937_at	2.68479	6.42988	9.07729	1.90415	0.177781	0.86462	-5.97857	chromosome 13 open reading frame 31	C13orf31	0	0	12.27	6.94	8.34	8.3	10.65	7.96	5.33	40.2244	0.04	1.02811	2.69	6.45313
224588_at	2.68367	6.42486	7.19442	0.749586	0.521286	0.928804	-7.17683	X (inactive)-specific transcript (non-protein coding)	XIST	0.75	0.999982	12.62	2.23	2.23	2.58	10.76	12.75	10.39	1341.84	-0.35	1.27456	-1.99	3.97237
213764_s_at	2.68248	6.41959	3.56286	1.08457	0.376629	0.86462	-6.85739	microfibrillar associated protein 5	MFAP5	0	0	2.22	2.22	2.22	2.22	10.27	2.22	0	1	0	1	8.05	265.028
242133_s_at	2.67804	6.39986	6.5148	1.23884	0.324683	0.86462	-6.69594	NA	NA	0.25	0.571436	6.96	5.19	6.95	7.8	9.66	2.54	1.77	3.41054	-0.85	1.8025	7.12	139.102
204981_at	2.67784	6.39899	6.81281	2.89519	0.0839255	0.86462	-5.00678	solute carrier family 22, member 18	SLC22A18	0	0	9.09	5.48	6.27	5.6	9.09	5.34	3.61	12.2101	0.67	1.59107	3.75	13.4543
235368_at	2.67783	6.39892	3.7222	1.09114	0.374242	0.86462	-6.85064	ADAM metallopeptidase with thrombospondin type 1 motif, 5	ADAMTS5	0	0	2.38	2.38	2.42	2.38	10.38	2.38	0	1	0.04	1.02811	8	256
1552846_s_at	2.67146	6.37073	4.85816	1.25196	0.320645	0.86462	-6.68197	RAB42, member RAS oncogene family	RAB42	0.25	0.571436	10.88	3.6	3.46	3.48	4.24	3.49	7.28	155.417	-0.02	1.01396	0.75	1.68179
1555756_a_at	2.67047	6.36637	3.55685	1.08457	0.376629	0.86462	-6.85739	C-type lectin domain family 7, member A	CLEC7A	0	0	10.23	2.22	2.22	2.22	2.22	2.22	8.01	257.781	0	1	0	1
213428_s_at	2.6669	6.35065	8.98113	1.18416	0.342139	0.86462	-6.75381	collagen, type VI, alpha 1	COL6A1	0.25	0.571436	9.16	8.63	7.05	7.12	14.73	7.19	0.53	1.44393	-0.07	1.04972	7.54	186.108
221555_x_at	2.66664	6.34949	5.19261	2.99216	0.0786805	0.86462	-4.92105	CDC14 cell division cycle 14 homolog B (S. cerevisiae)	CDC14B	0	0	5.44	3.12	5.75	4.56	8.39	3.9	2.32	4.99332	1.19	2.28153	4.49	22.4711
202994_s_at	2.66491	6.34188	3.57315	1.07303	0.380861	0.86462	-6.86921	fibulin 1	FBLN1	0.5	0.999982	2.22	2.28	2.22	2.22	10.27	2.22	-0.06	1.04247	0	1	8.05	265.028
206371_at	2.66473	6.34109	3.94384	2.0529	0.157049	0.86462	-5.82231	folate receptor 3 (gamma)	FOLR3	0.25	0.571436	6.11	2.54	2.55	2.65	7.17	2.65	3.57	11.8762	-0.1	1.07177	4.52	22.9433
221556_at	2.66243	6.33099	8.09707	3.51767	0.056782	0.86462	-4.48465	CDC14 cell division cycle 14 homolog B (S. cerevisiae)	CDC14B	0	0	8.36	5.82	9.17	7.87	10.75	6.61	2.54	5.81589	1.3	2.46229	4.14	17.6305
205403_at	2.65996	6.32016	3.67111	2.04064	0.158638	0.86462	-5.83508	interleukin 1 receptor, type II	IL1R2	0	0	5.21	2.41	2.44	2.3	7.35	2.31	2.8	6.9644	0.14	1.10191	5.04	32.8996
212588_at	2.65981	6.31948	3.55152	1.08457	0.376629	0.86462	-6.85739	protein tyrosine phosphatase, receptor type, C	PTPRC	0	0	10.2	2.22	2.22	2.22	2.22	2.22	7.98	252.476	0	1	0	1
209758_s_at	2.6565	6.305	3.54987	1.08457	0.376629	0.86462	-6.85739	microfibrillar associated protein 5	MFAP5	0	0	2.22	2.22	2.22	2.22	10.19	2.22	0	1	0	1	7.97	250.732
202404_s_at	2.65626	6.30396	7.58699	1.06533	0.383713	0.86462	-6.87707	collagen, type I, alpha 2	COL1A2	0.25	0.571436	6.99	5.82	4.56	5.67	15.19	7.29	1.17	2.25012	-1.11	2.15846	7.9	238.856
229800_at	2.65277	6.28872	4.81958	0.964854	0.423041	0.866767	-6.97769	doublecortin-like kinase 1	DCLK1	0.5	0.999982	3.52	2.77	3.21	4.5	11.71	3.21	0.75	1.68179	-1.29	2.44528	8.5	362.039
200952_s_at	2.65021	6.2776	6.0748	1.73483	0.205758	0.86462	-6.15967	cyclin D2	CCND2	0.25	0.571436	7.36	2.74	6.22	6.86	8.62	4.65	4.62	24.59	-0.64	1.55833	3.97	15.6707
209083_at	2.6473	6.26494	3.58212	1.07794	0.379055	0.86462	-6.86418	coronin, actin binding protein, 1A	CORO1A	0.5	0.999982	10.22	2.25	2.25	2.28	2.25	2.25	7.97	250.732	-0.03	1.02101	0	1
207177_at	2.64531	6.25628	4.38136	1.29039	0.309137	0.86462	-6.6409	prostaglandin F receptor (FP)	PTGFR	0.25	0.571436	3.12	2.22	4.39	4.42	9.6	2.54	0.9	1.86607	-0.03	1.02101	7.06	133.436
222945_x_at	2.64435	6.25212	4.05907	1.26014	0.318154	0.86462	-6.67324	oleoyl-ACP hydrolase	OLAH	0	0	3.37	2.63	2.8	2.79	9.97	2.8	0.74	1.67018	0.01	1.00696	7.17	144.007
216834_at	2.64139	6.23932	3.54231	1.08457	0.376629	0.86462	-6.85739	regulator of G-protein signaling 1	RGS1	0	0	10.15	2.22	2.22	2.22	2.22	2.22	7.93	243.875	0	1	0	1
227461_at	2.63778	6.22375	3.56343	1.594	0.233273	0.86462	-6.3121	stonin 2	STON2	0	0	8.31	2.24	2.24	2.24	4.09	2.24	6.07	67.1819	0	1	1.85	3.605
213425_at	2.63429	6.20871	3.77781	1.34475	0.29365	0.86462	-6.58246	wingless-type MMTV integration site family, member 5A	WNT5A	0.25	0.571436	3.73	2.27	2.54	2.86	9.01	2.26	1.46	2.75108	-0.32	1.24833	6.75	107.635
44790_s_at	2.63211	6.19932	3.54942	2.17582	0.142199	0.86462	-5.69566	chromosome 13 open reading frame 18	C13orf18	0	0	6.25	2.22	2.25	2.24	6.09	2.24	4.03	16.3362	0.01	1.00696	3.85	14.42
205990_s_at	2.63175	6.19776	4.5045	1.14481	0.355338	0.86462	-6.79504	wingless-type MMTV integration site family, member 5A	WNT5A	0.25	0.571436	4.75	2.56	3.14	4.59	9.57	2.42	2.19	4.56305	-1.45	2.73208	7.15	142.025
222496_s_at	2.62784	6.18098	3.56338	1.30098	0.306047	0.86462	-6.62954	RNA binding motif protein 47	RBM47	0.25	0.571436	9.2	2.22	2.22	2.25	3.21	2.28	6.98	126.238	-0.03	1.02101	0.93	1.90528
204829_s_at	2.62295	6.16009	3.93243	1.08524	0.376386	0.86462	-6.8567	folate receptor 2 (fetal)	FOLR2	0	0	10.49	2.62	2.62	2.62	2.62	2.62	7.87	233.941	0	1	0	1
204614_at	2.62277	6.1593	3.64797	1.08116	0.377876	0.86462	-6.86089	serpin peptidase inhibitor, clade B (ovalbumin), member 2	SERPINB2	0.75	0.999982	2.22	2.23	2.22	2.23	10.43	2.55	-0.01	1.00696	-0.01	1.00696	7.88	235.568
228391_at	2.62265	6.15882	5.58554	2.47592	0.112884	0.86462	-5.39702	cytochrome P450, family 4, subfamily V, polypeptide 2	CYP4V2	0	0	6.53	3.02	5.53	5.18	8.64	4.61	3.51	11.3924	0.35	1.27456	4.03	16.3362
226736_at	2.62231	6.15734	10.1403	7.20431	0.0118362	0.86462	-2.3746	churchill domain containing 1	CHURC1	0	0	11.05	9.22	11.76	8.68	11.54	8.59	1.83	3.55537	3.08	8.45614	2.95	7.72749
203760_s_at	2.62127	6.1529	3.62169	1.0574	0.386674	0.86462	-6.88515	Src-like-adaptor	SLA	0.5	0.999982	10.26	2.27	2.27	2.4	2.27	2.27	7.99	254.232	-0.13	1.09429	0	1
212157_at	2.62079	6.15086	5.33674	2.64486	0.099823	0.86462	-5.23594	syndecan 2	SDC2	0	0	5.32	2.61	7.31	6.59	7.31	2.88	2.71	6.54322	0.72	1.64718	4.43	21.5557
229296_at	2.62008	6.14782	3.65003	2.16668	0.143239	0.86462	-5.70499	hypothetical protein LOC100128501	LOC100128501	0	0	6.11	2.35	2.33	2.33	6.44	2.35	3.76	13.5479	0	1	4.09	17.0299
219025_at	2.61941	6.14499	3.75314	1.05446	0.387778	0.86462	-6.88813	CD248 molecule, endosialin	CD248	0.75	0.999982	2.38	2.51	2.4	2.41	10.41	2.4	-0.13	1.09429	-0.01	1.00696	8.01	257.781
233126_s_at	2.61276	6.11675	3.528	1.14456	0.355425	0.86462	-6.79531	oleoyl-ACP hydrolase	OLAH	0	0	2.5	2.22	2.22	2.22	9.78	2.22	0.28	1.21419	0	1	7.56	188.706
205498_at	2.61069	6.10795	4.55803	1.27007	0.315162	0.86462	-6.66264	growth hormone receptor	GHR	0.25	0.571436	5.23	2.27	3.85	5.27	8.51	2.22	2.96	7.78124	-1.42	2.67586	6.29	78.249
219622_at	2.61067	6.10787	5.92189	1.64431	0.222955	0.86462	-6.25752	RAB20, member RAS oncogene family	RAB20	0	0	11.25	5.24	5.28	3.88	5.16	4.73	6.01	64.4452	1.4	2.63902	0.43	1.34723
201565_s_at	2.60754	6.09465	9.30559	4.52324	0.0333613	0.86462	-3.76683	inhibitor of DNA binding 2, dominant negative helix-loop-helix protein	ID2	0	0	10.57	7.33	9.74	8.39	11.51	8.29	3.24	9.44794	1.35	2.54912	3.22	9.31787
230290_at	2.60216	6.07196	3.72549	1.18388	0.342229	0.86462	-6.7541	signal peptide, CUB domain, EGF-like 3	SCUBE3	0	0	2.42	2.42	2.87	2.42	9.79	2.42	0	1	0.45	1.36604	7.37	165.421
202917_s_at	2.59923	6.05963	3.52123	1.08457	0.376629	0.86462	-6.85739	S100 calcium binding protein A8	S100A8	0	0	10.02	2.22	2.22	2.22	2.22	2.22	7.8	222.861	0	1	0	1
242767_at	2.59771	6.05324	3.60692	1.23694	0.325273	0.86462	-6.69796	LIM and cysteine-rich domains 1	LMCD1	0	0	2.91	2.25	2.42	2.42	9.39	2.25	0.66	1.58008	0	1	7.14	141.044
210794_s_at	2.59669	6.04897	7.71434	6.76336	0.0136598	0.86462	-2.56498	maternally expressed 3 (non-protein coding)	MEG3	0	0	8.74	5.88	8.86	7.08	9.44	6.29	2.86	7.26015	1.78	3.43426	3.15	8.87656
203414_at	2.59578	6.04516	10.443	2.42297	0.117438	0.86462	-5.44856	monocyte to macrophage differentiation-associated	MMD	0	0	13.17	9.11	9.49	9.19	12.56	9.13	4.06	16.6795	0.3	1.23114	3.43	10.7779
208490_x_at	2.59317	6.03425	5.42229	1.74475	0.203973	0.86462	-6.14898	histone cluster 1, H2bf	HIST1H2BF	0	0	5.89	3.84	4.6	4.49	9.66	4.04	2.05	4.14106	0.11	1.07923	5.62	49.18
210223_s_at	2.59264	6.03203	6.21862	2.2503	0.134075	0.86462	-5.62009	major histocompatibility complex, class I-related	MR1	0	0	8.08	3.47	5.61	5.31	8.86	5.99	4.61	24.4201	0.3	1.23114	2.87	7.31065
202756_s_at	2.59243	6.03112	6.93566	1.69289	0.213515	0.86462	-6.20494	glypican 1	GPC1	0.25	0.571436	6.72	6.87	8.11	5.77	9.86	4.28	-0.15	1.10957	2.34	5.06303	5.58	47.8352
204284_at	2.59236	6.03084	7.8539	3.32839	0.0635826	0.86462	-4.6365	protein phosphatase 1, regulatory (inhibitor) subunit 3C	PPP1R3C	0	0	8.88	6.46	6.84	5.62	11.73	7.6	2.42	5.35171	1.22	2.32947	4.13	17.5087
229121_at	2.59231	6.03064	3.51777	1.08457	0.376629	0.86462	-6.85739	chemokine-like receptor 1	CMKLR1	0	0	10	2.22	2.22	2.22	2.22	2.22	7.78	219.793	0	1	0	1
208579_x_at	2.59006	6.02125	8.79916	1.86048	0.184517	0.86462	-6.02499	NA	NA	0.25	0.571436	9.51	6.9	8.24	8.27	12.54	7.34	2.61	6.10504	-0.03	1.02101	5.2	36.7583
206290_s_at	2.58777	6.01169	3.78337	3.07773	0.074413	0.86462	-4.84678	regulator of G-protein signaling 7	RGS7	0	0	6.15	2.58	6.01	2.58	3.06	2.3	3.57	11.8762	3.43	10.7779	0.76	1.69349
205805_s_at	2.58647	6.00628	5.28861	3.55887	0.0554344	0.86462	-4.45235	receptor tyrosine kinase-like orphan receptor 1	ROR1	0	0	5.41	4.38	7.18	4	7.16	3.6	1.03	2.04202	3.18	9.06307	3.56	11.7942
229390_at	2.58278	5.99093	5.56285	0.860464	0.468232	0.888552	-7.07753	family with sequence similarity 26, member F	FAM26F	0.75	0.999982	12.98	3.92	2.44	3.67	5.14	5.22	9.06	533.742	-1.23	2.34567	-0.08	1.05702
203903_s_at	2.5808	5.98271	3.51202	1.08457	0.376629	0.86462	-6.85739	hephaestin	HEPH	0	0	2.22	2.22	2.22	2.22	9.96	2.22	0	1	0	1	7.74	213.783
206856_at	2.57809	5.9715	3.51067	1.08457	0.376629	0.86462	-6.85739	leukocyte immunoglobulin-like receptor, subfamily B (with TM and ITIM domains), member 5	LILRB5	0	0	9.96	2.22	2.22	2.22	2.22	2.22	7.74	213.783	0	1	0	1
200884_at	2.57348	5.95243	3.83242	1.95398	0.170469	0.86462	-5.92589	creatine kinase, brain	CKB	0.25	0.571436	5.4	2.56	2.45	2.47	7.51	2.6	2.84	7.1602	-0.02	1.01396	4.91	30.0647
204035_at	2.57136	5.9437	3.65197	1.2366	0.32538	0.86462	-6.69833	secretogranin II (chromogranin C)	SCG2	0.25	0.571436	3.06	2.38	2.41	2.44	9.35	2.28	0.68	1.60214	-0.03	1.02101	7.07	134.364
225895_at	2.56851	5.93197	3.53828	1.09842	0.371617	0.86462	-6.84315	synaptopodin 2	SYNPO2	0	0	2.32	2.25	2.25	2.25	9.9	2.25	0.07	1.04972	0	1	7.65	200.854
241418_at	2.56287	5.90882	3.58322	2.04791	0.157693	0.86462	-5.82751	similar to hCG2041270	LOC344887	0.25	0.571436	5.66	2.28	2.29	2.38	6.64	2.24	3.38	10.4107	-0.09	1.06437	4.4	21.1121
219386_s_at	2.55786	5.88835	3.82146	1.04689	0.390634	0.86462	-6.89581	SLAM family member 8	SLAMF8	0.5	0.999982	10.46	2.6	2.43	2.65	2.42	2.37	7.86	232.325	-0.22	1.16473	0.05	1.03526
229004_at	2.55631	5.88202	3.49977	1.87943	0.181555	0.86462	-6.00481	NA	NA	0	0	4.78	2.22	2.22	2.22	7.33	2.22	2.56	5.89708	0	1	5.11	34.5353
209806_at	2.55525	5.87771	10.2266	1.9846	0.166164	0.86462	-5.89368	histone cluster 1, H2bk	HIST1H2BK	0	0	11.23	8.41	9.87	9.85	13.42	8.59	2.82	7.06162	0.02	1.01396	4.83	28.443
1554741_s_at	2.55419	5.87337	3.74176	1.08999	0.374657	0.86462	-6.85182	NA	NA	0	0	2.52	2.5	2.49	2.49	10.04	2.41	0.02	1.01396	0	1	7.63	198.088
209949_at	2.55249	5.86647	3.49786	1.08457	0.376629	0.86462	-6.85739	neutrophil cytosolic factor 2	NCF2	0	0	9.88	2.22	2.22	2.22	2.22	2.22	7.66	202.251	0	1	0	1
224358_s_at	2.54254	5.82612	3.49289	1.08457	0.376629	0.86462	-6.85739	membrane-spanning 4-domains, subfamily A, member 7	MS4A7	0	0	9.85	2.22	2.22	2.22	2.22	2.22	7.63	198.088	0	1	0	1
202838_at	2.54083	5.81922	9.63892	1.26127	0.317813	0.86462	-6.67204	fucosidase, alpha-L- 1, tissue	FUCA1	0	0	15.16	8.26	8.56	8.51	9.01	8.34	6.9	119.428	0.05	1.03526	0.67	1.59107
229579_s_at	2.53818	5.80854	4.86919	2.1328	0.147183	0.86462	-5.73972	dispatched homolog 2 (Drosophila)	DISP2	0.25	0.571436	6.3	2.22	5.53	5.55	6.58	3.03	4.08	16.9123	-0.02	1.01396	3.55	11.7127
204254_s_at	2.53794	5.80758	6.12543	1.78532	0.196874	0.86462	-6.10536	vitamin D (1,25- dihydroxyvitamin D3) receptor	VDR	0.25	0.571436	8.09	4.94	4.46	4.85	9.63	4.78	3.15	8.87656	-0.39	1.31039	4.85	28.84
220145_at	2.53791	5.80749	3.49292	1.08459	0.376621	0.86462	-6.85736	microtubule-associated protein 9	MAP9	0	0	2.22	2.22	2.22	2.22	9.84	2.22	0	1	0	1	7.62	196.72
44673_at	2.53254	5.78589	3.60703	1.08342	0.377049	0.86462	-6.85857	sialic acid binding Ig-like lectin 1, sialoadhesin	SIGLEC1	0.5	0.999982	9.95	2.35	2.33	2.34	2.34	2.34	7.6	194.012	-0.01	1.00696	0	1
205792_at	2.52975	5.77473	3.49011	1.08482	0.376537	0.86462	-6.85713	WNT1 inducible signaling pathway protein 2	WISP2	0	0	2.23	2.23	2.23	2.22	9.81	2.23	0	1	0.01	1.00696	7.58	191.341
227340_s_at	2.52686	5.76315	6.89929	1.71722	0.208972	0.86462	-6.17866	RGM domain family, member B	RGMB	0	0	7.1	7.06	6.85	4.82	10.53	5.03	0.04	1.02811	2.03	4.08405	5.5	45.2548
240167_at	2.52371	5.75058	3.49439	1.08586	0.376159	0.86462	-6.85606	hypothetical protein LOC152742	LOC152742	0	0	2.24	2.24	2.24	2.24	9.79	2.22	0	1	0	1	7.57	190.019
219054_at	2.52265	5.74636	3.77588	1.08457	0.376629	0.86462	-6.85739	chromosome 5 open reading frame 23	C5orf23	0	0	2.51	2.51	2.51	2.51	10.08	2.51	0	1	0	1	7.57	190.019
228376_at	2.52135	5.74119	3.92858	1.23557	0.325697	0.86462	-6.69941	glycoprotein, alpha-galactosyltransferase 1	GGTA1	0	0	9.23	2.28	3.73	3.46	2.61	2.26	6.95	123.64	0.27	1.20581	0.35	1.27456
209555_s_at	2.51995	5.73563	6.40426	0.681271	0.556618	0.959187	-7.23382	CD36 molecule (thrombospondin receptor)	CD36	0.5	0.999982	11.95	2.43	5.08	9.45	5.97	3.55	9.52	734.185	-4.37	20.6776	2.42	5.35171
213537_at	2.51718	5.72464	3.7259	1.08221	0.37749	0.86462	-6.85981	major histocompatibility complex, class II, DP alpha 1	HLA-DPA1	0.5	0.999982	10.51	2.95	2.22	2.22	2.22	2.23	7.56	188.706	0	1	-0.01	1.00696
203761_at	2.51669	5.72267	3.49639	1.09618	0.37242	0.86462	-6.84545	Src-like-adaptor	SLA	0	0	9.73	2.23	2.24	2.24	2.29	2.24	7.5	181.019	0	1	0.05	1.03526
204923_at	2.51592	5.71961	3.52949	1.10091	0.370722	0.86462	-6.84058	SAM and SH3 domain containing 3	SASH3	0	0	9.77	2.3	2.3	2.3	2.3	2.22	7.47	177.294	0	1	0.08	1.05702
227645_at	2.50905	5.69245	3.48306	1.08457	0.376629	0.86462	-6.85739	phosphoinositide-3-kinase, regulatory subunit 5	PIK3R5	0	0	9.76	2.23	2.23	2.23	2.23	2.23	7.53	184.823	0	1	0	1
210135_s_at	2.50397	5.67243	3.4736	1.08708	0.375715	0.86462	-6.85481	short stature homeobox 2	SHOX2	0	0	2.23	2.22	2.22	2.22	9.72	2.22	0.01	1.00696	0	1	7.5	181.019
225871_at	2.50012	5.65731	6.20707	3.94429	0.0447179	0.86462	-4.16283	six transmembrane epithelial antigen of the prostate 2	STEAP2	0	0	6.12	4.12	6.43	4.79	9.82	5.96	2	4	1.64	3.11666	3.86	14.5203
212793_at	2.49966	5.65551	3.76858	1.2673	0.315993	0.86462	-6.6656	dishevelled associated activator of morphogenesis 2	DAAM2	0.25	0.571436	9.22	2.49	2.48	2.64	3.36	2.43	6.73	106.153	-0.16	1.11729	0.93	1.90528
235371_at	2.49817	5.64969	3.54749	1.44725	0.266821	0.86462	-6.47153	glucoside xylosyltransferase 2	GXYLT2	0.25	0.571436	3.69	2.22	2.32	2.43	8.38	2.25	1.47	2.77022	-0.11	1.07923	6.13	70.0348
202357_s_at	2.49618	5.64191	3.68041	1.67356	0.217212	0.86462	-6.22585	NA	NA	0	0	4.36	2.41	2.45	2.44	7.98	2.45	1.95	3.86375	0.01	1.00696	5.53	46.2057
215838_at	2.49559	5.63959	3.47464	1.08461	0.376615	0.86462	-6.85735	leukocyte immunoglobulin-like receptor, subfamily A (with TM domain), member 5	LILRA5	0	0	9.71	2.23	2.23	2.23	2.23	2.23	7.48	178.527	0	1	0	1
205969_at	2.49424	5.63433	4.98839	0.891113	0.454493	0.880027	-7.04879	arylacetamide deacetylase (esterase)	AADAC	0.5	0.999982	4.31	2.33	3.98	6.47	10.41	2.42	1.98	3.94493	-2.49	5.61778	7.99	254.232
204860_s_at	2.49258	5.62782	4.10053	1.01753	0.401926	0.86462	-6.92542	NLR family, apoptosis inhibitory protein	NAIP	0.5	0.999982	10.54	2.73	2.76	3.11	2.75	2.71	7.81	224.411	-0.35	1.27456	0.04	1.02811
239543_s_at	2.4904	5.61933	3.46682	1.08457	0.376629	0.86462	-6.85739	NA	NA	0	0	2.22	2.22	2.22	2.22	9.69	2.22	0	1	0	1	7.47	177.294
210224_at	2.48842	5.61165	4.45566	3.22008	0.0679808	0.86462	-4.72605	major histocompatibility complex, class I-related	MR1	0	0	6.21	2.89	3.7	2.89	7.19	3.86	3.32	9.98664	0.81	1.75321	3.33	10.0561
222838_at	2.48836	5.61141	3.4658	1.08457	0.376629	0.86462	-6.85739	SLAM family member 7	SLAMF7	0	0	9.69	2.22	2.22	2.22	2.22	2.22	7.47	177.294	0	1	0	1
235077_at	2.48745	5.60787	6.82688	12.9595	0.00305706	0.86462	-0.66191	maternally expressed 3 (non-protein coding)	MEG3	0	0	6.89	4.25	8.35	6.27	8.97	6.23	2.64	6.23332	2.08	4.22807	2.74	6.6807
233955_x_at	2.4816	5.58517	6.99951	1.49387	0.255575	0.86462	-6.42089	CXXC finger 5	CXXC5	0.25	0.571436	6.85	7.53	7.77	5.23	10.09	4.53	-0.68	1.60214	2.54	5.81589	5.56	47.1766
212501_at	2.48005	5.57918	11.2921	2.05707	0.156514	0.86462	-5.81799	CCAAT/enhancer binding protein (C/EBP), beta	CEBPB	0.25	0.571436	14.09	9.94	10.14	10.24	13.36	9.97	4.15	17.7531	-0.1	1.07177	3.39	10.4831
226769_at	2.47885	5.57453	3.46675	1.08457	0.376629	0.86462	-6.85739	fin bud initiation factor homolog (zebrafish)	FIBIN	0	0	2.22	2.22	2.23	2.23	9.67	2.23	0	1	0	1	7.44	173.645
1555854_at	2.4786	5.57355	3.58759	1.01165	0.40423	0.86462	-6.93131	NA	NA	0.5	0.999982	2.23	2.23	2.23	2.58	10.02	2.23	0	1	-0.35	1.27456	7.79	221.322
228325_at	2.47161	5.54661	4.04956	1.92508	0.174663	0.86462	-5.9564	KIAA0146	KIAA0146	0.25	0.571436	6.59	2.66	2.76	3.07	6.51	2.7	3.93	15.2422	-0.31	1.23971	3.81	14.0257
222067_x_at	2.46976	5.53951	6.44031	1.65333	0.221164	0.86462	-6.24774	histone cluster 1, H2bd	HIST1H2BD	0	0	6.87	4.98	5.68	5.68	10.48	4.96	1.89	3.70635	0	1	5.52	45.8866
1554406_a_at	2.46822	5.53361	3.45573	1.08457	0.376629	0.86462	-6.85739	C-type lectin domain family 7, member A	CLEC7A	0	0	9.63	2.22	2.22	2.22	2.22	2.22	7.41	170.072	0	1	0	1
229404_at	2.46484	5.52064	3.46602	1.08259	0.37735	0.86462	-6.85941	twist homolog 2 (Drosophila)	TWIST2	0.5	0.999982	2.22	2.23	2.23	2.23	9.64	2.23	-0.01	1.00696	0	1	7.41	170.072
203549_s_at	2.46182	5.50913	3.63479	1.79898	0.194553	0.86462	-6.09071	lipoprotein lipase	LPL	0	0	4.62	2.37	7.55	2.42	2.42	2.42	2.25	4.75683	5.13	35.0174	0	1
1553153_at	2.46058	5.50439	3.4522	1.17014	0.346777	0.86462	-6.76854	ATPase, H+ transporting, lysosomal 38kDa, V0 subunit d2	ATP6V0D2	0	0	9.24	2.22	2.22	2.22	2.59	2.22	7.02	129.787	0	1	0.37	1.29235
220092_s_at	2.4603	5.5033	7.05236	7.24094	0.0117004	0.86462	-2.35932	anthrax toxin receptor 1	ANTXR1	0	0	8.82	6.45	8.46	6.58	7.57	4.43	2.37	5.16941	1.88	3.68075	3.14	8.81524
205738_s_at	2.45806	5.49477	3.4952	1.11004	0.367463	0.86462	-6.83115	fatty acid binding protein 3, muscle and heart (mammary-derived growth inhibitor)	FABP3	0.25	0.571436	2.43	2.27	2.22	2.27	9.52	2.26	0.16	1.11729	-0.05	1.03526	7.26	153.277
226989_at	2.4569	5.49037	8.90227	1.95611	0.170165	0.86462	-5.92364	RGM domain family, member B	RGMB	0	0	9.49	8.92	8.81	7.12	12.09	6.98	0.57	1.48452	1.69	3.22657	5.11	34.5353
204118_at	2.45641	5.48849	3.44982	1.08457	0.376629	0.86462	-6.85739	CD48 molecule	CD48	0	0	9.59	2.22	2.22	2.22	2.22	2.22	7.37	165.421	0	1	0	1
1558199_at	2.45601	5.48696	6.91523	4.50782	0.0336087	0.86462	-3.77682	fibronectin 1	FN1	0	0	7.07	4.98	6.69	5.02	10.67	7.06	2.09	4.25748	1.67	3.18215	3.61	12.2101
228707_at	2.45583	5.48629	3.54694	1.92659	0.17444	0.86462	-5.9548	claudin 23	CLDN23	0.25	0.571436	7.1	2.33	2.29	2.3	4.94	2.33	4.77	27.2843	-0.01	1.00696	2.61	6.10504
235801_at	2.453	5.47554	4.80751	1.26492	0.31671	0.86462	-6.66814	NA	NA	0.25	0.571436	4.64	2.24	5.12	6.29	8.34	2.22	2.4	5.27803	-1.17	2.25012	6.12	69.551
232458_at	2.45181	5.47102	3.44752	1.08457	0.376629	0.86462	-6.85739	collagen, type III, alpha 1	COL3A1	0	0	2.22	2.22	2.22	2.22	9.58	2.22	0	1	0	1	7.36	164.279
223939_at	2.45177	5.47089	3.44751	1.08457	0.376629	0.86462	-6.85739	succinate receptor 1	SUCNR1	0	0	9.58	2.22	2.22	2.22	2.22	2.22	7.36	164.279	0	1	0	1
223484_at	2.44579	5.44825	4.65537	1.22362	0.329441	0.86462	-6.71211	chromosome 15 open reading frame 48	C15orf48	0.25	0.571436	9.68	2.93	3	3.15	4.96	4.21	6.75	107.635	-0.15	1.10957	0.75	1.68179
231202_at	2.44444	5.44314	5.19769	1.07733	0.37928	0.86462	-6.86481	aldehyde dehydrogenase 1 family, member L2	ALDH1L2	0.25	0.571436	4.65	3.42	3.23	4.31	11.37	4.19	1.23	2.34567	-1.08	2.11404	7.18	145.009
219410_at	2.44364	5.44013	7.97627	1.86761	0.183394	0.86462	-6.01738	transmembrane protein 45A	TMEM45A	0.25	0.571436	9.19	5.41	7.12	7.52	11.28	7.34	3.78	13.737	-0.4	1.31951	3.94	15.3482
213160_at	2.44169	5.43279	3.609	1.06903	0.382341	0.86462	-6.8733	dedicator of cytokinesis 2	DOCK2	0.5	0.999982	9.76	2.36	2.37	2.44	2.36	2.36	7.4	168.897	-0.07	1.04972	0	1
232060_at	2.4399	5.42602	6.96229	2.63342	0.100642	0.86462	-5.24668	receptor tyrosine kinase-like orphan receptor 1	ROR1	0	0	5.22	4.78	9.47	5.87	9.86	6.58	0.44	1.3566	3.6	12.1257	3.28	9.71356
231929_at	2.43862	5.42121	3.44702	2.16606	0.14331	0.86462	-5.70562	IKAROS family zinc finger 2 (Helios)	IKZF2	0	0	5.64	2.23	2.24	2.23	6.12	2.23	3.41	10.6295	0.01	1.00696	3.89	14.8254
208510_s_at	2.43822	5.41973	7.28948	3.396	0.0610318	0.86462	-4.58159	peroxisome proliferator-activated receptor gamma	PPARG	0	0	8	6.29	7.86	6.25	9.67	5.68	1.71	3.27161	1.61	3.05252	3.99	15.8895
211478_s_at	2.43769	5.41773	5.11898	1.04476	0.391444	0.86462	-6.89798	dipeptidyl-peptidase 4	DPP4	0.25	0.571436	3.56	2.35	3.04	4.24	12.41	5.11	1.21	2.31338	-1.2	2.2974	7.3	157.586
209734_at	2.43734	5.41643	3.44029	1.08457	0.376629	0.86462	-6.85739	NCK-associated protein 1-like	NCKAP1L	0	0	9.53	2.22	2.22	2.22	2.22	2.22	7.31	158.683	0	1	0	1
229723_at	2.43592	5.41108	3.43958	1.08457	0.376629	0.86462	-6.85739	T-cell activation RhoGTPase activating protein	TAGAP	0	0	9.53	2.22	2.22	2.22	2.22	2.22	7.31	158.683	0	1	0	1
236420_s_at	2.43582	5.41073	3.60931	3.26138	0.0662565	0.86462	-4.69167	anoctamin 4	ANO4	0	0	5.69	2.24	5.72	2.69	3.07	2.24	3.45	10.9283	3.03	8.1681	0.83	1.77769
204057_at	2.43561	5.40995	4.02883	1.08444	0.376675	0.86462	-6.85752	interferon regulatory factor 8	IRF8	0	0	10.12	2.81	2.81	2.81	2.81	2.81	7.31	158.683	0	1	0	1
214290_s_at	2.43476	5.40673	10.0716	1.53243	0.246697	0.86462	-6.37899	NA	NA	0.25	0.571436	11.69	9.13	8.12	8.73	14.06	8.7	2.56	5.89708	-0.61	1.52626	5.36	41.0696
226899_at	2.43474	5.40666	3.88619	2.13497	0.146926	0.86462	-5.73749	unc-5 homolog B (C. elegans)	UNC5B	0	0	4.82	2.48	2.99	2.65	7.5	2.87	2.34	5.06303	0.34	1.26576	4.63	24.761
233533_at	2.43421	5.40468	3.43872	1.08457	0.376629	0.86462	-6.85739	keratin associated protein 1-5	KRTAP1-5	0	0	2.22	2.22	2.22	2.22	9.52	2.22	0	1	0	1	7.3	157.586
227419_x_at	2.43311	5.40057	3.86863	1.29621	0.307435	0.86462	-6.63466	placenta-specific 9	PLAC9	0	0	2.82	2.47	2.95	2.51	9.48	2.98	0.35	1.27456	0.44	1.3566	6.5	90.5097
203886_s_at	2.4327	5.39903	3.48508	1.13118	0.36004	0.86462	-6.80924	fibulin 2	FBLN2	0	0	2.48	2.27	2.27	2.27	9.35	2.26	0.21	1.15669	0	1	7.09	136.239
207697_x_at	2.43071	5.3916	3.85794	1.0862	0.376033	0.86462	-6.85571	leukocyte immunoglobulin-like receptor, subfamily B (with TM and ITIM domains), member 2	LILRB2	0.25	0.571436	9.93	2.65	2.64	2.63	2.64	2.65	7.28	155.417	0.01	1.00696	-0.01	1.00696
222288_at	2.42951	5.38711	3.51147	1.08418	0.37677	0.86462	-6.85778	NA	NA	0.25	0.571436	2.45	2.33	2.22	2.33	9.51	2.22	0.12	1.08673	-0.11	1.07923	7.29	156.498
219358_s_at	2.42885	5.38463	4.82736	0.940427	0.433211	0.870226	-7.00153	ArfGAP with dual PH domains 2	ADAP2	0.75	0.999982	11.42	3.39	3.48	3.64	3.22	3.8	8.03	261.379	-0.16	1.11729	-0.58	1.49485
204597_x_at	2.42417	5.36719	4.19285	1.76932	0.199638	0.86462	-6.12255	stanniocalcin 1	STC1	0.25	0.571436	2.67	3.2	6.82	2.65	6.72	3.09	-0.53	1.44393	4.17	18.0009	3.63	12.3805
215717_s_at	2.42214	5.35966	3.72029	1.41274	0.275521	0.86462	-6.50895	fibrillin 2	FBN2	0.25	0.571436	2.47	2.76	4.05	2.48	8.27	2.29	-0.29	1.22264	1.57	2.96905	5.98	63.1189
207655_s_at	2.42204	5.35927	3.43265	1.25767	0.318905	0.86462	-6.67588	B-cell linker	BLNK	0	0	8.8	2.22	2.24	2.22	2.89	2.22	6.58	95.6704	0.02	1.01396	0.67	1.59107
223280_x_at	2.42097	5.35532	4.65014	0.760939	0.51561	0.924021	-7.16703	membrane-spanning 4-domains, subfamily A, member 6A	MS4A6A	0.5	0.999982	12.12	2.89	2.71	2.71	2.75	4.72	9.23	600.491	0	1	-1.97	3.91768
224451_x_at	2.41671	5.33953	3.51367	1.0592	0.386001	0.86462	-6.88332	Rho GTPase activating protein 9	ARHGAP9	0.75	0.999982	9.65	2.29	2.26	2.29	2.25	2.34	7.36	164.279	-0.03	1.02101	-0.09	1.06437
231725_at	2.41655	5.33894	4.44517	2.21775	0.13755	0.86462	-5.653	protocadherin beta 2	PCDHB2	0	0	5.94	3.27	7.59	3.27	3.43	3.18	2.67	6.36429	4.32	19.9733	0.25	1.18921
211959_at	2.41652	5.33883	3.46252	1.34949	0.292341	0.86462	-6.57734	insulin-like growth factor binding protein 5	IGFBP5	0	0	3.23	2.25	2.27	2.25	8.52	2.25	0.98	1.97247	0.02	1.01396	6.27	77.1717
205789_at	2.41451	5.33139	3.44131	1.08457	0.376629	0.86462	-6.85739	CD1d molecule	CD1D	0	0	9.48	2.23	2.23	2.23	2.23	2.23	7.25	152.219	0	1	0	1
202752_x_at	2.41419	5.3302	5.29245	1.60878	0.230183	0.86462	-6.29606	solute carrier family 7 (cationic amino acid transporter, y+ system), member 8	SLC7A8	0	0	9.48	3.88	4.15	3.91	5.87	4.46	5.6	48.5029	0.24	1.18099	1.41	2.65737
227641_at	2.413	5.32582	3.47654	1.09167	0.374049	0.86462	-6.85009	F-box and leucine-rich repeat protein 16	FBXL16	0	0	2.28	2.27	2.29	2.27	9.48	2.27	0.01	1.00696	0.02	1.01396	7.21	148.056
244885_at	2.41206	5.32234	3.42765	1.08457	0.376629	0.86462	-6.85739	NA	NA	0	0	2.22	2.22	2.22	2.22	9.46	2.22	0	1	0	1	7.24	151.167
219279_at	2.41135	5.31973	8.54675	6.21037	0.0165584	0.86462	-2.82216	dedicator of cytokinesis 10	DOCK10	0	0	9.8	6.8	9.44	7.84	10.02	7.39	3	8	1.6	3.03143	2.63	6.19026
228423_at	2.40698	5.30363	3.56015	0.999382	0.409077	0.86462	-6.94356	microtubule-associated protein 9	MAP9	0.5	0.999982	2.22	2.63	2.22	2.22	9.85	2.22	-0.41	1.32869	0	1	7.63	198.088
239370_at	2.40444	5.29431	3.43239	1.08168	0.377682	0.86462	-6.86035	NA	NA	0.5	0.999982	2.23	2.23	2.23	2.24	9.45	2.23	0	1	-0.01	1.00696	7.22	149.086
226058_at	2.40432	5.29387	5.05447	3.88733	0.0461109	0.86462	-4.20423	UDP-GlcNAc:betaGal beta-1,3-N-acetylglucosaminyltransferase 9	B3GNT9	0	0	5.98	3.61	5.22	3.96	7.57	3.99	2.37	5.16941	1.26	2.39496	3.58	11.9588
1552807_a_at	2.40317	5.28963	3.4232	1.08457	0.376629	0.86462	-6.85739	NA	NA	0	0	9.43	2.22	2.22	2.22	2.22	2.22	7.21	148.056	0	1	0	1
212587_s_at	2.40222	5.28614	3.42273	1.08457	0.376629	0.86462	-6.85739	protein tyrosine phosphatase, receptor type, C	PTPRC	0	0	9.43	2.22	2.22	2.22	2.22	2.22	7.21	148.056	0	1	0	1
222651_s_at	2.40221	5.28613	5.46746	23.9679	0.000726001	0.86462	0.815623	trichorhinophalangeal syndrome I	TRPS1	0	0	6.52	3.95	6.1	3.68	7.38	5.18	2.57	5.93809	2.42	5.35171	2.2	4.59479
210644_s_at	2.40123	5.28252	3.42223	1.08457	0.376629	0.86462	-6.85739	leukocyte-associated immunoglobulin-like receptor 1	LAIR1	0	0	9.43	2.22	2.22	2.22	2.22	2.22	7.21	148.056	0	1	0	1
241765_at	2.40082	5.28104	3.45639	1.43182	0.27067	0.86462	-6.48826	carboxypeptidase M	CPM	0	0	3.49	2.26	2.26	2.25	8.22	2.26	1.23	2.34567	0.01	1.00696	5.96	62.2499
203706_s_at	2.40008	5.27833	3.42225	1.08497	0.376483	0.86462	-6.85698	frizzled homolog 7 (Drosophila)	FZD7	0	0	2.22	2.22	2.22	2.22	9.42	2.22	0	1	0	1	7.2	147.033
221210_s_at	2.39923	5.27521	3.49884	1.07885	0.37872	0.86462	-6.86325	N-acetylneuraminate pyruvate lyase (dihydrodipicolinate synthase)	NPL	0.5	0.999982	9.64	2.41	2.23	2.23	2.23	2.26	7.23	150.123	0	1	-0.03	1.02101
213435_at	2.39917	5.27501	5.90873	5.73106	0.0198217	0.86462	-3.06379	SATB homeobox 2	SATB2	0	0	6.46	4.31	6.81	5.04	8.06	4.78	2.15	4.43828	1.77	3.41054	3.28	9.71356
210311_at	2.39677	5.26621	5.57892	2.30594	0.128396	0.86462	-5.56426	fibroblast growth factor 5	FGF5	0	0	6.51	3.53	6.25	6.03	7.58	3.58	2.98	7.88986	0.22	1.16473	4	16
213006_at	2.39362	5.25472	3.58139	1.8622	0.184245	0.86462	-6.02315	CCAAT/enhancer binding protein (C/EBP), delta	CEBPD	0.25	0.571436	5.78	2.34	2.22	2.59	6.33	2.22	3.44	10.8528	-0.37	1.29235	4.11	17.2677
203471_s_at	2.39303	5.2526	3.41813	1.08457	0.376629	0.86462	-6.85739	pleckstrin	PLEK	0	0	9.4	2.22	2.22	2.22	2.22	2.22	7.18	145.009	0	1	0	1
227660_at	2.39243	5.2504	7.03861	6.10377	0.017215	0.86462	-2.87431	anthrax toxin receptor 1	ANTXR1	0	0	8.54	6.71	8.61	6.49	7.55	4.33	1.83	3.55537	2.12	4.34694	3.22	9.31787
227195_at	2.38931	5.23906	8.12614	2.79542	0.0898239	0.86462	-5.09675	zinc finger protein 503	ZNF503	0	0	8.35	6.16	8.39	7.5	11.22	7.14	2.19	4.56305	0.89	1.85318	4.08	16.9123
205591_at	2.38907	5.23821	3.43537	2.01628	0.161855	0.86462	-5.8605	olfactomedin 1	OLFM1	0	0	5	2.24	2.24	2.24	6.64	2.24	2.76	6.77396	0	1	4.4	21.1121
213418_at	2.38797	5.23422	3.50435	1.08457	0.376629	0.86462	-6.85739	heat shock 70kDa protein 6 (HSP70B')	HSPA6	0	0	9.47	2.31	2.31	2.31	2.31	2.31	7.16	143.013	0	1	0	1
243805_at	2.38599	5.22701	3.53445	1.42954	0.271245	0.86462	-6.49074	collagen and calcium binding EGF domains 1	CCBE1	0	0	3.51	2.34	2.31	2.26	8.37	2.42	1.17	2.25012	0.05	1.03526	5.95	61.8199
206341_at	2.38376	5.21896	3.96477	1.21189	0.33316	0.86462	-6.72454	interleukin 2 receptor, alpha	IL2RA	0	0	9.4	2.76	2.79	2.76	3.28	2.8	6.64	99.7331	0.03	1.02101	0.48	1.39474
219440_at	2.38287	5.21574	7.49851	2.47915	0.112613	0.86462	-5.39388	retinoic acid induced 2	RAI2	0	0	8.86	5.56	9.29	8.98	7.92	4.38	3.3	9.84916	0.31	1.23971	3.54	11.6318
226211_at	2.38186	5.21209	6.89497	2.72829	0.094109	0.86462	-5.1583	maternally expressed 3 (non-protein coding)	MEG3	0	0	8.06	3.79	8.41	7.13	7.78	6.19	4.27	19.2929	1.28	2.42839	1.59	3.01049
221538_s_at	2.37996	5.20522	9.18618	2.49562	0.111248	0.86462	-5.37796	plexin A1	PLXNA1	0	0	10.68	6.99	9.45	9.11	11	7.89	3.69	12.9063	0.34	1.26576	3.11	8.63383
203104_at	2.37741	5.19602	3.4232	1.08457	0.376629	0.86462	-6.85739	colony stimulating factor 1 receptor	CSF1R	0	0	9.37	2.23	2.23	2.23	2.23	2.23	7.14	141.044	0	1	0	1
241981_at	2.37653	5.19285	3.40988	2.11592	0.149199	0.86462	-5.75708	family with sequence similarity 20, member A	FAM20A	0	0	5.32	2.22	2.22	2.22	6.25	2.22	3.1	8.57419	0	1	4.03	16.3362
230309_at	2.37612	5.19138	4.90796	0.948242	0.429931	0.868797	-6.99393	NA	NA	0.25	0.571436	6.55	2.58	2.84	5.76	8.9	2.82	3.97	15.6707	-2.92	7.56846	6.08	67.6492
209227_at	2.37602	5.19104	4.59032	1.39487	0.280158	0.86462	-6.52831	tumor suppressor candidate 3	TUSC3	0.25	0.571436	5.17	2.3	4.58	5.62	7.59	2.29	2.87	7.31065	-1.04	2.05623	5.3	39.3966
232355_at	2.37461	5.18596	5.39936	5.33694	0.0232224	0.86462	-3.27719	small nucleolar RNA, C/D box 114-3	SNORD114-3	0	0	6.35	3.31	6.07	4.63	7.34	4.69	3.04	8.22491	1.44	2.71321	2.65	6.27667
208378_x_at	2.37322	5.18096	5.58113	2.43516	0.116369	0.86462	-5.43665	fibroblast growth factor 5	FGF5	0	0	7.04	3.15	6.3	5.96	6.97	4.08	3.89	14.8254	0.34	1.26576	2.89	7.4127
214218_s_at	2.37031	5.17053	6.49958	1.02156	0.400357	0.86462	-6.92138	X (inactive)-specific transcript (non-protein coding)	XIST	0.5	0.999982	9.97	2.62	3.15	2.67	9.93	10.66	7.35	163.144	0.48	1.39474	-0.73	1.65864
1553142_at	2.36593	5.15484	4.96771	2.5923	0.103661	0.86462	-5.2855	chromosome 13 open reading frame 31	C13orf31	0	0	6.51	2.81	4.81	4.38	7.14	4.16	3.7	12.996	0.43	1.34723	2.98	7.88986
225241_at	2.36379	5.1472	7.74592	1.30426	0.305099	0.86462	-6.62602	coiled-coil domain containing 80	CCDC80	0.25	0.571436	7.6	6.36	7.09	7.43	12.09	5.9	1.24	2.36199	-0.34	1.26576	6.19	73.0089
202708_s_at	2.36053	5.13559	4.2542	1.43208	0.270606	0.86462	-6.48799	histone cluster 2, H2be	HIST2H2BE	0.25	0.571436	4.63	2.79	2.98	3.43	8.69	3.01	1.84	3.5801	-0.45	1.36604	5.68	51.2685
205206_at	2.36033	5.13487	3.41308	1.42558	0.272245	0.86462	-6.49503	Kallmann syndrome 1 sequence	KAL1	0	0	8.13	2.24	3.42	2.23	2.23	2.23	5.89	59.3016	1.19	2.28153	0	1
227671_at	2.35881	5.12949	6.2416	0.854365	0.471013	0.890059	-7.08318	X (inactive)-specific transcript (non-protein coding)	XIST	0.75	0.999982	10.56	2.25	2.25	2.29	9.46	10.65	8.31	317.365	-0.04	1.02811	-1.19	2.28153
214701_s_at	2.35688	5.1226	8.12224	2.74736	0.0928642	0.86462	-5.14073	fibronectin 1	FN1	0	0	8.52	6.97	8.2	6.9	11.18	6.97	1.55	2.92817	1.3	2.46229	4.21	18.507
204595_s_at	2.35576	5.11864	4.14068	1.25448	0.319876	0.86462	-6.67929	NA	NA	0.25	0.571436	2.27	3.98	6.79	2.22	6.89	2.69	-1.71	3.27161	4.57	23.7524	4.2	18.3792
205782_at	2.35494	5.11574	3.40203	1.09173	0.37403	0.86462	-6.85004	fibroblast growth factor 7 (keratinocyte growth factor)	FGF7	0	0	2.23	2.23	2.26	2.23	9.26	2.22	0	1	0.03	1.02101	7.04	131.599
203767_s_at	2.35459	5.1145	8.49506	2.00347	0.16358	0.86462	-5.8739	steroid sulfatase (microsomal), isozyme S	STS	0	0	9.43	6.91	8.1	8.04	11.49	7.01	2.52	5.73582	0.06	1.04247	4.48	22.3159
235458_at	2.35359	5.11095	3.39841	1.08457	0.376629	0.86462	-6.85739	hepatitis A virus cellular receptor 2	HAVCR2	0	0	9.28	2.22	2.22	2.22	2.22	2.22	7.06	133.436	0	1	0	1
235737_at	2.35311	5.10925	3.65691	1.08863	0.37515	0.86462	-6.85321	thymic stromal lymphopoietin	TSLP	0	0	2.26	2.24	2.22	2.22	10.02	2.98	0.02	1.01396	0	1	7.04	131.599
233518_at	2.34895	5.09455	5.07977	1.37454	0.285541	0.86462	-6.55029	NA	NA	0.25	0.571436	5.1	2.89	5.81	6.61	7.84	2.22	2.21	4.62675	-0.8	1.7411	5.62	49.18
223922_x_at	2.34894	5.09449	4.21418	0.738339	0.526963	0.933428	-7.18645	membrane-spanning 4-domains, subfamily A, member 6A	MS4A6A	0.5	0.999982	11.63	2.49	2.3	2.3	2.24	4.33	9.14	564.175	0	1	-2.09	4.25748
213716_s_at	2.34687	5.08719	4.07001	2.35944	0.123228	0.86462	-5.51106	secreted and transmembrane 1	SECTM1	0	0	6.95	3.07	2.83	2.56	5.95	3.06	3.88	14.723	0.27	1.20581	2.89	7.4127
210146_x_at	2.34629	5.08515	3.40903	1.08401	0.376835	0.86462	-6.85797	leukocyte immunoglobulin-like receptor, subfamily B (with TM and ITIM domains), member 2	LILRB2	0	0	9.28	2.24	2.23	2.23	2.23	2.23	7.04	131.599	0	1	0	1
221728_x_at	2.34493	5.08037	6.30812	0.881651	0.458692	0.882131	-7.05771	X (inactive)-specific transcript (non-protein coding)	XIST	0.5	0.999982	10.52	2.44	2.24	2.22	9.68	10.75	8.08	270.597	0.02	1.01396	-1.07	2.09943
229376_at	2.3446	5.0792	5.85046	1.03672	0.394509	0.86462	-6.90611	prospero homeobox 1	PROX1	0.5	0.999982	9.47	2.22	9.37	9.31	2.23	2.51	7.25	152.219	0.06	1.04247	-0.28	1.21419
209398_at	2.34398	5.07703	7.09276	1.84094	0.187634	0.86462	-6.04583	histone cluster 1, H1c	HIST1H1C	0.25	0.571436	7.94	5.54	5.9	5.98	10.95	6.24	2.4	5.27803	-0.08	1.05702	4.71	26.1729
229797_at	2.34125	5.06742	3.39231	1.55951	0.240682	0.86462	-6.34957	mucolipin 3	MCOLN3	0	0	3.77	2.22	2.22	2.22	7.69	2.22	1.55	2.92817	0	1	5.47	44.3235
219033_at	2.34086	5.06605	3.55126	2.70678	0.0955391	0.86462	-5.17819	poly (ADP-ribose) polymerase family, member 8	PARP8	0	0	6.47	2.41	3.2	2.37	4.5	2.37	4.06	16.6795	0.83	1.77769	2.13	4.37717
220115_s_at	2.33914	5.06001	3.71464	4.57811	0.0325012	0.86462	-3.7315	cadherin 10, type 2 (T2-cadherin)	CDH10	0	0	4.41	2.55	4.25	2.55	5.99	2.55	1.86	3.63008	1.7	3.24901	3.44	10.8528
1555638_a_at	2.33817	5.0566	5.07085	1.15824	0.350772	0.86462	-6.78101	SAM domain, SH3 domain and nuclear localization signals 1	SAMSN1	0.25	0.571436	10.86	4.53	4.89	2.98	2.98	4.2	6.33	80.4489	1.91	3.75809	-1.22	2.32947
1553155_x_at	2.33594	5.0488	3.42042	1.12871	0.360897	0.86462	-6.8118	ATPase, H+ transporting, lysosomal 38kDa, V0 subunit d2	ATP6V0D2	0	0	9.08	2.25	2.25	2.25	2.44	2.25	6.83	113.772	0	1	0.19	1.14076
214770_at	2.3353	5.04655	3.79072	1.07893	0.378691	0.86462	-6.86317	macrophage scavenger receptor 1	MSR1	0.5	0.999982	10.4	3.37	2.25	2.27	2.23	2.23	7.03	130.69	-0.02	1.01396	0	1
205859_at	2.3303	5.02911	3.38677	1.08457	0.376629	0.86462	-6.85739	lymphocyte antigen 86	LY86	0	0	9.21	2.22	2.22	2.22	2.22	2.22	6.99	127.116	0	1	0	1
243813_at	2.32941	5.02601	3.39035	1.08915	0.374962	0.86462	-6.85268	NA	NA	0	0	2.24	2.23	2.23	2.22	9.2	2.23	0.01	1.00696	0.01	1.00696	6.97	125.366
210220_at	2.32689	5.01722	5.80322	2.00768	0.163011	0.86462	-5.86949	frizzled homolog 2 (Drosophila)	FZD2	0	0	8.25	3.61	5.66	3.63	6.99	6.68	4.64	24.9333	2.03	4.08405	0.31	1.23971
207540_s_at	2.32605	5.0143	3.38867	1.08457	0.376629	0.86462	-6.85739	spleen tyrosine kinase	SYK	0	0	9.2	2.23	2.23	2.23	2.23	2.23	6.97	125.366	0	1	0	1
207018_s_at	2.32509	5.01097	3.40955	1.09741	0.371979	0.86462	-6.84419	RAB27B, member RAS oncogene family	RAB27B	0	0	2.25	2.25	2.3	2.25	9.17	2.25	0	1	0.05	1.03526	6.92	121.095
207238_s_at	2.3244	5.00856	3.38382	1.08457	0.376629	0.86462	-6.85739	protein tyrosine phosphatase, receptor type, C	PTPRC	0	0	9.19	2.22	2.22	2.22	2.22	2.22	6.97	125.366	0	1	0	1
228368_at	2.32437	5.00848	4.43042	1.62506	0.226838	0.86462	-6.2784	Rho GTPase activating protein 20	ARHGAP20	0	0	4.94	3.47	3.23	3.07	8.61	3.27	1.47	2.77022	0.16	1.11729	5.34	40.5042
227259_at	2.32337	5.00501	4.4948	1.73291	0.206106	0.86462	-6.16174	CD47 molecule	CD47	0.25	0.571436	7.47	2.78	3.08	3.41	6.41	3.81	4.69	25.8125	-0.33	1.25701	2.6	6.06287
208121_s_at	2.32231	5.00132	3.42201	1.4313	0.270802	0.86462	-6.48883	protein tyrosine phosphatase, receptor type, O	PTPRO	0	0	8.03	2.26	2.26	2.26	3.45	2.26	5.77	54.5686	0	1	1.19	2.28153
1559077_at	2.32095	4.99661	5.04486	3.40868	0.0605691	0.86462	-4.57137	ABI family, member 3 (NESH) binding protein	ABI3BP	0	0	5.92	2.73	5.53	4.68	7.17	4.24	3.19	9.12611	0.85	1.8025	2.93	7.6211
210310_s_at	2.31931	4.99093	5.61811	2.46943	0.113429	0.86462	-5.4033	fibroblast growth factor 5	FGF5	0	0	6.72	3.15	6.43	6.13	7.19	4.1	3.57	11.8762	0.3	1.23114	3.09	8.51496
232235_at	2.31843	4.98788	8.85251	2.01353	0.162224	0.86462	-5.86338	dermatan sulfate epimerase-like	DSEL	0.25	0.571436	9.21	5.77	8.98	9.16	11.85	8.15	3.44	10.8528	-0.18	1.13288	3.7	12.996
203717_at	2.31825	4.98728	7.23875	1.2143	0.332391	0.86462	-6.72198	dipeptidyl-peptidase 4	DPP4	0.25	0.571436	6.31	5	5.73	6.38	13.15	6.85	1.31	2.47942	-0.65	1.56917	6.3	78.7932
226068_at	2.31823	4.98721	3.43187	1.07276	0.380962	0.86462	-6.86949	spleen tyrosine kinase	SYK	0.5	0.999982	9.26	2.26	2.26	2.26	2.26	2.31	7	128	0	1	-0.05	1.03526
237945_at	2.31599	4.97946	5.63499	2.48711	0.111951	0.86462	-5.38618	NA	NA	0	0	5.37	3.7	6.29	5.31	8.71	4.42	1.67	3.18215	0.98	1.97247	4.29	19.5622
213765_at	2.3159	4.97914	3.37957	1.08457	0.376629	0.86462	-6.85739	microfibrillar associated protein 5	MFAP5	0	0	2.22	2.22	2.22	2.22	9.17	2.22	0	1	0	1	6.95	123.64
219869_s_at	2.31579	4.97877	3.41806	1.91556	0.176072	0.86462	-5.96647	solute carrier family 39 (zinc transporter), member 8	SLC39A8	0.25	0.571436	6.78	2.29	2.22	2.26	4.72	2.22	4.49	22.4711	-0.04	1.02811	2.5	5.65685
218280_x_at	2.31395	4.97242	8.77151	1.51722	0.250155	0.86462	-6.39552	NA	NA	0.25	0.571436	10.02	7.86	7.09	7.57	12.67	7.42	2.16	4.46915	-0.48	1.39474	5.25	38.0546
58780_s_at	2.31341	4.97056	7.71954	2.44917	0.115155	0.86462	-5.42299	hypothetical protein FLJ10357	FLJ10357	0	0	9.38	5.38	8.07	7.61	9.18	6.7	4	16	0.46	1.37554	2.48	5.57897
237054_at	2.30917	4.95598	3.3762	1.08457	0.376629	0.86462	-6.85739	ectonucleotide pyrophosphatase/phosphodiesterase 5 (putative function)	ENPP5	0	0	2.22	2.22	2.22	2.22	9.15	2.22	0	1	0	1	6.93	121.938
207850_at	2.30862	4.9541	6.53908	1.40799	0.276746	0.86462	-6.5141	chemokine (C-X-C motif) ligand 3	CXCL3	0.25	0.571436	9.06	4.92	4.15	5.4	9.87	5.84	4.14	17.6305	-1.25	2.37841	4.03	16.3362
226582_at	2.30784	4.95141	3.41487	1.23455	0.326016	0.86462	-6.7005	hypothetical LOC400043	LOC400043	0	0	2.83	2.28	2.28	2.25	8.6	2.25	0.55	1.46409	0.03	1.02101	6.35	81.5719
204686_at	2.30664	4.94731	3.4969	1.08405	0.376817	0.86462	-6.85792	insulin receptor substrate 1	IRS1	0.5	0.999982	2.34	2.35	2.34	2.34	9.26	2.34	-0.01	1.00696	0	1	6.92	121.095
218885_s_at	2.30629	4.94609	4.63849	1.47717	0.259539	0.86462	-6.43904	UDP-N-acetyl-alpha-D-galactosamine:polypeptide N-acetylgalactosaminyltransferase 12 (GalNAc-T12)	GALNT12	0.25	0.571436	5.17	3.03	2.76	3.3	9.44	4.13	2.14	4.40762	-0.54	1.45397	5.31	39.6706
212732_at	2.30592	4.94484	7.50259	6.2529	0.0163062	0.86462	-2.80159	maternally expressed 3 (non-protein coding)	MEG3	0	0	7.67	4.65	8.67	7.03	9.63	7.38	3.02	8.11168	1.64	3.11666	2.25	4.75683
204912_at	2.30187	4.93098	3.37256	1.08457	0.376629	0.86462	-6.85739	interleukin 10 receptor, alpha	IL10RA	0	0	9.13	2.22	2.22	2.22	2.22	2.22	6.91	120.259	0	1	0	1
208885_at	2.30096	4.92787	3.48851	1.08457	0.376629	0.86462	-6.85739	lymphocyte cytosolic protein 1 (L-plastin)	LCP1	0	0	9.25	2.34	2.34	2.34	2.34	2.34	6.91	120.259	0	1	0	1
218162_at	2.29963	4.92331	5.93498	1.4733	0.260466	0.86462	-6.44324	olfactomedin-like 3	OLFML3	0	0	6.43	5.64	6.22	5.79	8.61	2.93	0.79	1.72907	0.43	1.34723	5.68	51.2685
216250_s_at	2.29959	4.92319	7.33707	2.05147	0.157233	0.86462	-5.8238	leupaxin	LPXN	0.25	0.571436	9.85	6.08	6.33	6.44	9.29	6.05	3.77	13.6422	-0.11	1.07923	3.24	9.44794
205830_at	2.29798	4.91769	3.37099	1.08457	0.376629	0.86462	-6.85739	calmegin	CLGN	0	0	2.22	2.22	2.22	2.22	9.12	2.22	0	1	0	1	6.9	119.428
224516_s_at	2.29786	4.91726	6.14311	1.62806	0.226228	0.86462	-6.27514	CXXC finger 5	CXXC5	0.25	0.571436	5.65	6.3	7.13	4.07	9.1	4.61	-0.65	1.56917	3.06	8.33973	4.49	22.4711
206206_at	2.29754	4.91618	3.39742	1.08151	0.377748	0.86462	-6.86053	CD180 molecule	CD180	0.5	0.999982	9.15	2.24	2.25	2.26	2.25	2.25	6.91	120.259	-0.01	1.00696	0	1
228438_at	2.29551	4.90927	3.36937	1.08457	0.376629	0.86462	-6.85739	hypothetical protein LOC100132891	LOC100132891	0	0	2.22	2.22	2.22	2.22	9.11	2.22	0	1	0	1	6.89	118.603
204198_s_at	2.29352	4.90252	3.36838	1.08457	0.376629	0.86462	-6.85739	runt-related transcription factor 3	RUNX3	0	0	9.1	2.22	2.22	2.22	2.22	2.22	6.88	117.784	0	1	0	1
213332_at	2.29325	4.9016	3.36878	1.08457	0.376629	0.86462	-6.85739	pappalysin 2	PAPPA2	0	0	2.22	2.22	2.22	2.22	9.1	2.22	0	1	0	1	6.88	117.784
225242_s_at	2.29176	4.89652	8.75687	1.49376	0.255602	0.86462	-6.42102	coiled-coil domain containing 80	CCDC80	0.25	0.571436	8.45	7.02	8.04	8.1	13.22	7.72	1.43	2.69447	-0.06	1.04247	5.5	45.2548
208851_s_at	2.29142	4.89537	3.38203	1.08457	0.376629	0.86462	-6.85739	Thy-1 cell surface antigen	THY1	0	0	2.24	2.24	2.24	2.24	9.11	2.24	0	1	0	1	6.87	116.97
241931_at	2.28931	4.88824	3.36628	1.08457	0.376629	0.86462	-6.85739	Xg blood group	XG	0	0	2.22	2.22	2.22	2.22	9.09	2.22	0	1	0	1	6.87	116.97
205828_at	2.287	4.8804	3.37601	1.07687	0.379447	0.86462	-6.86528	matrix metallopeptidase 3 (stromelysin 1, progelatinase)	MMP3	0.5	0.999982	2.22	2.22	2.22	2.25	9.12	2.22	0	1	-0.03	1.02101	6.9	119.428
1556134_a_at	2.28334	4.86802	3.81167	1.92591	0.17454	0.86462	-5.95552	UDP-GlcNAc:betaGal beta-1,3-N-acetylglucosaminyltransferase 5	B3GNT5	0.25	0.571436	5.1	2.64	2.71	2.74	7.05	2.63	2.46	5.50217	-0.03	1.02101	4.42	21.4068
232035_at	2.28265	4.86571	3.63229	1.48136	0.258537	0.86462	-6.43449	histone cluster 1, H4h	HIST1H4H	0.25	0.571436	3.79	2.44	2.48	2.51	8.04	2.51	1.35	2.54912	-0.03	1.02101	5.53	46.2057
219574_at	2.2825	4.8652	3.36287	1.08457	0.376629	0.86462	-6.85739	membrane-associated ring finger (C3HC4) 1	MARCH1	0	0	9.07	2.22	2.22	2.22	2.22	2.22	6.85	115.36	0	1	0	1
209169_at	2.28028	4.85773	3.36176	1.08457	0.376629	0.86462	-6.85739	glycoprotein M6B	GPM6B	0	0	2.22	2.22	2.22	2.22	9.06	2.22	0	1	0	1	6.84	114.563
205798_at	2.27768	4.84898	3.98792	2.37129	0.12212	0.86462	-5.49935	interleukin 7 receptor	IL7R	0	0	6.24	2.76	2.98	2.78	6.15	3.01	3.48	11.1579	0.2	1.1487	3.14	8.81524
213247_at	2.2773	4.8477	3.37491	1.14015	0.356937	0.86462	-6.7999	sushi, von Willebrand factor type A, EGF and pentraxin domain containing 1	SVEP1	0	0	2.46	2.24	2.24	2.23	8.84	2.23	0.22	1.16473	0.01	1.00696	6.61	97.6806
1562102_at	2.27719	4.84734	3.40803	1.08699	0.375749	0.86462	-6.8549	aldo-keto reductase family 1, member C1 (dihydrodiol dehydrogenase 1; 20-alpha (3-alpha)-hydroxysteroid dehydrogenase)	AKR1C1	0	0	2.27	2.27	2.27	2.26	9.1	2.27	0	1	0.01	1.00696	6.83	113.772
212850_s_at	2.27568	4.84227	4.36823	2.63787	0.100322	0.86462	-5.2425	low density lipoprotein receptor-related protein 4	LRP4	0	0	4.26	3.37	6.81	2.76	5.45	3.56	0.89	1.85318	4.05	16.5642	1.89	3.70635
227048_at	2.27514	4.84045	3.35919	1.08457	0.376629	0.86462	-6.85739	laminin, alpha 1	LAMA1	0	0	2.22	2.22	2.22	2.22	9.05	2.22	0	1	0	1	6.83	113.772
238520_at	2.27311	4.83362	3.3585	1.92189	0.175134	0.86462	-5.95978	transcriptional regulating factor 1	TRERF1	0	0	4.6	2.22	2.22	2.22	6.66	2.22	2.38	5.20537	0	1	4.44	21.7057
212063_at	2.27059	4.82521	11.4573	2.88914	0.0842679	0.86462	-5.01219	CD44 molecule (Indian blood group)	CD44	0	0	12.44	8.98	11.53	10.91	13.81	11.07	3.46	11.0043	0.62	1.53688	2.74	6.6807
202644_s_at	2.26889	4.81953	8.52375	2.01739	0.161707	0.86462	-5.85934	tumor necrosis factor, alpha-induced protein 3	TNFAIP3	0.25	0.571436	10.32	7.06	7.92	8.08	10.73	7.02	3.26	9.57983	-0.16	1.11729	3.71	13.0864
1558703_at	2.26733	4.81432	4.64962	2.70304	0.0957909	0.86462	-5.18166	solute carrier family 46 (folate transporter), member 1	SLC46A1	0	0	7.17	4.05	3.26	2.81	6.92	3.69	3.12	8.69388	0.45	1.36604	3.23	9.38268
203474_at	2.26508	4.8068	4.46348	0.848833	0.473549	0.891881	-7.0883	IQ motif containing GTPase activating protein 2	IQGAP2	0.5	0.999982	10.7	2.69	3.24	3.24	2.85	4.06	8.01	257.781	0	1	-1.21	2.31338
1556606_at	2.26024	4.79071	4.50232	15.2377	0.00209581	0.86462	-0.228856	neuron navigator 2	NAV2	0	0	4.77	2.28	5.31	2.97	6.82	4.87	2.49	5.61778	2.34	5.06303	1.95	3.86375
230550_at	2.25975	4.78907	3.72724	0.862351	0.467374	0.887668	-7.07577	membrane-spanning 4-domains, subfamily A, member 6A	MS4A6A	0.5	0.999982	10.13	2.22	2.22	2.22	2.22	3.35	7.91	240.518	0	1	-1.13	2.18859
205270_s_at	2.25888	4.7862	3.50151	1.08457	0.376629	0.86462	-6.85739	lymphocyte cytosolic protein 2 (SH2 domain containing leukocyte protein of 76kDa)	LCP2	0	0	9.45	2.67	2.22	2.22	2.22	2.22	6.78	109.896	0	1	0	1
221530_s_at	2.25716	4.78049	7.44363	1.70527	0.21119	0.86462	-6.19157	basic helix-loop-helix family, member e41	BHLHE41	0.25	0.571436	8.86	5.75	7.4	7.94	9.46	5.26	3.11	8.63383	-0.54	1.45397	4.2	18.3792
210997_at	2.2532	4.76739	3.35526	1.08457	0.376629	0.86462	-6.85739	hepatocyte growth factor (hepapoietin A; scatter factor)	HGF	0	0	2.23	2.23	2.23	2.23	8.99	2.23	0	1	0	1	6.76	108.383
221841_s_at	2.25287	4.76629	7.28796	3.15266	0.070929	0.86462	-4.78279	Kruppel-like factor 4 (gut)	KLF4	0	0	7.3	5.3	7.4	6.34	10.55	6.84	2	4	1.06	2.08493	3.71	13.0864
209755_at	2.25005	4.75701	3.43025	1.02927	0.397373	0.86462	-6.91363	nicotinamide nucleotide adenylyltransferase 2	NMNAT2	0.5	0.999982	2.23	2.47	2.22	2.22	9.22	2.23	-0.24	1.18099	0	1	6.99	127.116
205936_s_at	2.2463	4.74464	3.34477	1.08457	0.376629	0.86462	-6.85739	hexokinase 3 (white cell)	HK3	0	0	8.96	2.22	2.22	2.22	2.22	2.22	6.74	106.891	0	1	0	1
217901_at	2.24573	4.74278	3.34722	1.73753	0.205271	0.86462	-6.15677	desmoglein 2	DSG2	0	0	7.05	2.22	2.24	2.23	4.12	2.22	4.83	28.443	0.01	1.00696	1.9	3.73213
206421_s_at	2.24551	4.74205	3.34441	1.10048	0.370874	0.86462	-6.84102	serpin peptidase inhibitor, clade B (ovalbumin), member 7	SERPINB7	0	0	2.22	2.22	2.29	2.22	8.89	2.22	0	1	0.07	1.04972	6.67	101.829
224356_x_at	2.2443	4.73806	4.68363	0.672629	0.561231	0.962405	-7.24077	membrane-spanning 4-domains, subfamily A, member 6A	MS4A6A	0.75	0.999982	12.14	2.81	2.65	2.66	2.63	5.21	9.33	643.591	-0.01	1.00696	-2.58	5.9794
201200_at	2.2381	4.71776	10.6373	2.06505	0.155496	0.86462	-5.8097	cellular repressor of E1A-stimulated genes 1	CREG1	0.25	0.571436	14.04	10.46	9.09	9.19	12.14	8.9	3.58	11.9588	-0.1	1.07177	3.24	9.44794
201525_at	2.23669	4.71315	5.58033	1.79423	0.195356	0.86462	-6.0958	apolipoprotein D	APOD	0	0	7.61	6.21	4.94	4.51	7.55	2.67	1.4	2.63902	0.43	1.34723	4.88	29.446
235885_at	2.2352	4.70827	3.40555	1.22556	0.328831	0.86462	-6.71005	purinergic receptor P2Y, G-protein coupled, 12	P2RY12	0	0	8.48	2.3	2.3	2.27	2.78	2.29	6.18	72.5046	0.03	1.02101	0.49	1.40444
212999_x_at	2.23511	4.70798	3.36193	1.07679	0.379476	0.86462	-6.86536	major histocompatibility complex, class II, DQ beta 1	HLA-DQB1	0.5	0.999982	8.97	2.23	2.23	2.26	2.23	2.23	6.74	106.891	-0.03	1.02101	0	1
221731_x_at	2.23442	4.70572	7.31619	0.978638	0.417409	0.864813	-6.96413	versican	VCAN	0.25	0.571436	9.81	5.44	2.77	5.47	12.73	7.69	4.37	20.6776	-2.7	6.49802	5.04	32.8996
221029_s_at	2.23384	4.70383	3.33854	1.08843	0.375224	0.86462	-6.85342	wingless-type MMTV integration site family, member 5B	WNT5B	0	0	2.24	2.22	2.22	2.22	8.91	2.22	0.02	1.01396	0	1	6.69	103.25
209879_at	2.23275	4.70029	3.81034	1.65178	0.221472	0.86462	-6.24943	selectin P ligand	SELPLG	0	0	7.7	2.7	2.7	2.69	4.39	2.7	5	32	0.01	1.00696	1.69	3.22657
203052_at	2.23083	4.69405	3.33704	1.08457	0.376629	0.86462	-6.85739	complement component 2	C2	0	0	8.91	2.22	2.22	2.22	2.22	2.22	6.69	103.25	0	1	0	1
243367_at	2.23066	4.69347	4.77186	1.54775	0.243273	0.86462	-6.36235	NA	NA	0.25	0.571436	4.71	2.91	5.48	5.72	7.47	2.34	1.8	3.4822	-0.24	1.18099	5.13	35.0174
203716_s_at	2.23051	4.69298	6.06305	0.934516	0.435709	0.871052	-7.00726	dipeptidyl-peptidase 4	DPP4	0.5	0.999982	4.41	3.83	4.01	5.2	13.12	5.82	0.58	1.49485	-1.19	2.28153	7.3	157.586
226632_at	2.22942	4.68946	3.41125	2.09085	0.15226	0.86462	-5.78296	cytoglobin	CYGB	0	0	6.37	2.34	2.34	2.27	4.86	2.27	4.03	16.3362	0.07	1.04972	2.59	6.02099
221523_s_at	2.2235	4.67026	4.96672	0.861033	0.467973	0.888246	-7.077	Ras-related GTP binding D	RRAGD	0.25	0.571436	9.63	2.98	2.66	5.63	5.95	2.96	6.65	100.427	-2.97	7.83536	2.99	7.94474
205357_s_at	2.22272	4.66774	3.33298	1.08457	0.376629	0.86462	-6.85739	angiotensin II receptor, type 1	AGTR1	0	0	2.22	2.22	2.22	2.22	8.89	2.22	0	1	0	1	6.67	101.829
235256_s_at	2.22266	4.66755	7.43443	2.19593	0.139944	0.86462	-5.67516	galactose mutarotase (aldose 1-epimerase)	GALM	0	0	11.11	7.25	5.68	5.55	8.84	6.17	3.86	14.5203	0.13	1.09429	2.67	6.36429
200606_at	2.22235	4.66653	4.75	0.718183	0.537276	0.941814	-7.20346	desmoplakin	DSP	0.5	0.999982	6.08	2.25	2.22	6.45	9.29	2.22	3.83	14.2215	-4.23	18.7654	7.07	134.364
229383_at	2.22153	4.66388	3.33238	1.08457	0.376629	0.86462	-6.85739	membrane-associated ring finger (C3HC4) 1	MARCH1	0	0	8.89	2.22	2.22	2.22	2.22	2.22	6.67	101.829	0	1	0	1
208096_s_at	2.21927	4.65657	5.68149	0.993793	0.411304	0.86462	-6.94912	collagen, type XXI, alpha 1	COL21A1	0.25	0.571436	3.85	6.29	7.46	4.05	9.07	3.38	-2.44	5.42642	3.41	10.6295	5.69	51.6251
210735_s_at	2.21609	4.64632	3.73818	1.08793	0.375406	0.86462	-6.85394	carbonic anhydrase XII	CA12	0.25	0.571436	2.66	2.58	2.59	2.66	9.29	2.66	0.08	1.05702	-0.07	1.04972	6.63	99.0442
205504_at	2.21227	4.63402	3.36958	1.1278	0.361215	0.86462	-6.81275	Bruton agammaglobulinemia tyrosine kinase	BTK	0	0	8.73	2.26	2.26	2.26	2.43	2.26	6.47	88.647	0	1	0.17	1.12506
226129_at	2.21153	4.63166	3.32738	1.56045	0.240476	0.86462	-6.34854	family with sequence similarity 83, member H	FAM83H	0	0	3.69	2.22	2.22	2.22	7.39	2.22	1.47	2.77022	0	1	5.17	36.0019
205200_at	2.20869	4.62256	3.35691	1.08457	0.376629	0.86462	-6.85739	C-type lectin domain family 3, member B	CLEC3B	0	0	2.25	2.25	2.25	2.25	8.88	2.25	0	1	0	1	6.63	99.0442
219471_at	2.20768	4.6193	3.41566	2.13861	0.146496	0.86462	-5.73374	chromosome 13 open reading frame 18	C13orf18	0	0	5.92	2.28	2.33	2.33	5.31	2.32	3.64	12.4666	0	1	2.99	7.94474
232543_x_at	2.20556	4.61254	3.38813	1.05748	0.386642	0.86462	-6.88506	Rho GTPase activating protein 9	ARHGAP9	0.5	0.999982	8.98	2.25	2.25	2.38	2.25	2.23	6.73	106.153	-0.13	1.09429	0.02	1.01396
202709_at	2.20279	4.60368	3.38319	1.88052	0.181386	0.86462	-6.00365	fibromodulin	FMOD	0.25	0.571436	4.74	2.22	2.26	2.4	6.45	2.22	2.52	5.73582	-0.14	1.10191	4.23	18.7654
231773_at	2.19934	4.5927	3.32129	1.08457	0.376629	0.86462	-6.85739	angiopoietin-like 1	ANGPTL1	0	0	2.22	2.22	2.22	2.22	8.82	2.22	0	1	0	1	6.6	97.0059
223322_at	2.19826	4.58925	4.1799	1.76313	0.20072	0.86462	-6.12921	Ras association (RalGDS/AF-6) domain family member 5	RASSF5	0	0	8.04	3.26	3.2	3	4.6	2.98	4.78	27.4741	0.2	1.1487	1.62	3.07375
202995_s_at	2.19587	4.58167	3.32052	1.08457	0.376629	0.86462	-6.85739	fibulin 1	FBLN1	0	0	2.22	2.22	2.22	2.22	8.81	2.22	0	1	0	1	6.59	96.3358
209276_s_at	2.19546	4.58037	10.0149	2.62724	0.101088	0.86462	-5.25249	glutaredoxin (thioltransferase)	GLRX	0	0	11.05	9.15	8.97	8.17	13.32	9.42	1.9	3.73213	0.8	1.7411	3.9	14.9285
223405_at	2.19325	4.57335	5.55333	1.09801	0.371763	0.86462	-6.84357	N-acetylneuraminate pyruvate lyase (dihydrodipicolinate synthase)	NPL	0	0	11.1	4.57	4.28	4.22	4.57	4.57	6.53	92.4115	0.06	1.04247	0	1
37408_at	2.19072	4.56534	9.69246	4.54887	0.0329557	0.86462	-3.75029	mannose receptor, C type 2	MRC2	0	0	9.46	7.07	11.52	10.32	11.38	8.4	2.39	5.24157	1.2	2.2974	2.98	7.88986
201566_x_at	2.1881	4.55706	6.05968	4.95804	0.0273139	0.86462	-3.49637	inhibitor of DNA binding 2, dominant negative helix-loop-helix protein	ID2	0	0	6.75	4.57	6.72	5.36	7.99	4.97	2.18	4.53154	1.36	2.56685	3.02	8.11168
1556190_s_at	2.18227	4.53869	3.32762	2.13081	0.147418	0.86462	-5.74176	prion protein	PRNP	0	0	2.24	2.23	5.92	2.24	5.1	2.24	0.01	1.00696	3.68	12.8171	2.86	7.26015
228082_at	2.18176	4.53708	3.3125	1.13736	0.357899	0.86462	-6.80281	adipocyte-specific adhesion molecule	ASAM	0	0	2.22	2.22	2.43	2.22	8.56	2.22	0	1	0.21	1.15669	6.34	81.0084
213974_at	2.18055	4.53327	3.99945	2.0565	0.156588	0.86462	-5.81858	ADAMTS-like 3	ADAMTSL3	0	0	6.14	2.23	6.9	4.26	2.23	2.23	3.91	15.0324	2.64	6.23332	0	1
231181_at	2.18046	4.53299	4.56709	1.56466	0.239558	0.86462	-6.34397	NA	NA	0.25	0.571436	7.3	2.22	7.45	5.98	2.22	2.23	5.08	33.8246	1.47	2.77022	-0.01	1.00696
213568_at	2.17945	4.52979	3.31146	1.08457	0.376629	0.86462	-6.85739	odd-skipped related 2 (Drosophila)	OSR2	0	0	2.22	2.22	2.22	2.22	8.76	2.22	0	1	0	1	6.54	93.0542
232914_s_at	2.17937	4.52956	3.67205	1.04654	0.390767	0.86462	-6.89617	synaptotagmin-like 2	SYTL2	0.5	0.999982	2.43	2.58	2.58	2.58	9.28	2.58	-0.15	1.10957	0	1	6.7	103.968
228399_at	2.17803	4.52535	3.31299	1.08485	0.376526	0.86462	-6.8571	odd-skipped related 1 (Drosophila)	OSR1	0	0	2.23	2.22	2.22	2.22	8.75	2.22	0.01	1.00696	0	1	6.53	92.4115
205352_at	2.17775	4.52448	4.98813	1.23491	0.325906	0.86462	-6.70012	serpin peptidase inhibitor, clade I (neuroserpin), member 1	SERPINI1	0	0	4.36	3.92	3.88	3.78	10	4	0.44	1.3566	0.1	1.07177	6	64
236539_at	2.17775	4.52448	3.39366	1.98242	0.166466	0.86462	-5.89597	protein tyrosine phosphatase, non-receptor type 22 (lymphoid)	PTPN22	0	0	6.52	2.42	2.22	2.22	4.7	2.27	4.1	17.1484	0	1	2.43	5.38893
211138_s_at	2.17649	4.52052	3.32279	1.5826	0.23569	0.86462	-6.32447	kynurenine 3-monooxygenase (kynurenine 3-hydroxylase)	KMO	0.25	0.571436	7.24	2.22	2.23	2.26	3.77	2.22	5.02	32.4467	-0.03	1.02101	1.55	2.92817
222719_s_at	2.17625	4.51977	5.30401	1.72947	0.206731	0.86462	-6.16545	platelet derived growth factor C	PDGFC	0.25	0.571436	7.57	3.98	4.83	5.38	6.78	3.28	3.59	12.042	-0.55	1.46409	3.5	11.3137
208527_x_at	2.17367	4.51171	6.9217	1.53035	0.247165	0.86462	-6.38125	histone cluster 1, H2be	HIST1H2BE	0.25	0.571436	7.46	5.65	5.97	6.26	10.6	5.6	1.81	3.50642	-0.29	1.22264	5	32
229937_x_at	2.17157	4.50512	3.51426	1.09946	0.371242	0.86462	-6.84207	leukocyte immunoglobulin-like receptor, subfamily B (with TM and ITIM domains), member 1	LILRB1	0	0	8.9	2.45	2.45	2.45	2.45	2.39	6.45	87.4266	0	1	0.06	1.04247
209459_s_at	2.17073	4.5025	7.26419	1.60366	0.231247	0.86462	-6.30161	4-aminobutyrate aminotransferase	ABAT	0.25	0.571436	8.24	5.48	6.96	7.58	9.85	5.49	2.76	6.77396	-0.62	1.53688	4.36	20.5348
228293_at	2.16977	4.49953	3.38008	1.68359	0.215285	0.86462	-6.215	DEP domain containing 7	DEPDC7	0	0	3.96	2.32	2.33	2.28	7.1	2.29	1.64	3.11666	0.05	1.03526	4.81	28.0514
227506_at	2.1687	4.49619	3.39209	4.41851	0.0350931	0.86462	-3.83528	solute carrier family 16, member 9 (monocarboxylic acid transporter 9)	SLC16A9	0	0	5.51	2.3	3.75	2.31	4.17	2.3	3.21	9.25351	1.44	2.71321	1.87	3.65533
219985_at	2.16598	4.48771	3.31396	1.07758	0.379185	0.86462	-6.86455	heparan sulfate (glucosamine) 3-O-sulfotransferase 3A1	HS3ST3A1	0.5	0.999982	2.22	2.22	2.22	2.25	8.75	2.22	0	1	-0.03	1.02101	6.53	92.4115
219424_at	2.16519	4.48525	3.66437	1.19694	0.337966	0.86462	-6.74033	Epstein-Barr virus induced 3	EBI3	0	0	8.44	2.36	3.28	2.87	2.52	2.52	6.08	67.6492	0.41	1.32869	0	1
202191_s_at	2.16404	4.48168	3.41541	1.34984	0.292246	0.86462	-6.57697	growth arrest-specific 7	GAS7	0	0	7.96	2.35	2.35	2.33	3.18	2.32	5.61	48.8403	0.02	1.01396	0.86	1.81504
223551_at	2.1604	4.47039	3.31992	1.40476	0.277579	0.86462	-6.51759	protein kinase (cAMP-dependent, catalytic) inhibitor beta	PKIB	0	0	2.27	2.27	7.67	2.23	3.26	2.23	0	1	5.44	43.4113	1.03	2.04202
230391_at	2.16007	4.46936	3.31543	1.08457	0.376629	0.86462	-6.85739	NA	NA	0	0	8.72	2.24	2.24	2.24	2.24	2.24	6.48	89.2636	0	1	0	1
219902_at	2.15866	4.46501	5.8025	0.809577	0.491924	0.905039	-7.12406	betaine-homocysteine methyltransferase 2	BHMT2	0.25	0.571436	7.36	3.42	3.48	6.97	9.81	3.77	3.94	15.3482	-3.49	11.2356	6.04	65.7993
238852_at	2.15849	4.46447	3.30086	1.08457	0.376629	0.86462	-6.85739	NA	NA	0	0	2.22	2.22	2.22	2.22	8.7	2.22	0	1	0	1	6.48	89.2636
219501_at	2.15202	4.4445	3.30169	1.75644	0.201897	0.86462	-6.1364	ecto-NOX disulfide-thiol exchanger 1	ENOX1	0	0	4.1	2.23	2.23	2.22	6.81	2.23	1.87	3.65533	0.01	1.00696	4.58	23.9176
207224_s_at	2.15055	4.43997	3.37515	1.04278	0.392194	0.86462	-6.89998	sialic acid binding Ig-like lectin 7	SIGLEC7	0.5	0.999982	8.86	2.24	2.25	2.25	2.24	2.41	6.62	98.36	0	1	-0.17	1.12506
219947_at	2.1492	4.43583	4.26856	1.15614	0.351483	0.86462	-6.78321	C-type lectin domain family 4, member A	CLEC4A	0	0	9.54	3.37	3.24	2.97	3.24	3.24	6.17	72.0037	0.27	1.20581	0	1
218532_s_at	2.14683	4.42855	3.29504	1.1426	0.356095	0.86462	-6.79734	family with sequence similarity 134, member B	FAM134B	0	0	2.44	2.22	2.22	2.22	8.44	2.22	0.22	1.16473	0	1	6.22	74.5429
229238_at	2.14208	4.41397	4.54054	8.54063	0.00802283	0.86462	-1.86427	chromosome 17 open reading frame 97	C17orf97	0	0	4.64	3.04	6.37	3.89	5.83	3.48	1.6	3.03143	2.48	5.57897	2.35	5.09824
213800_at	2.13873	4.40373	6.44091	1.37615	0.28511	0.86462	-6.54855	complement factor H	CFH	0.25	0.571436	8.67	3.21	5.13	4.15	8.73	8.76	5.46	44.0173	0.98	1.97247	-0.03	1.02101
206018_at	2.13867	4.40357	3.47138	1.93762	0.172827	0.86462	-5.94315	forkhead box G1	FOXG1	0	0	2.51	2.48	4.71	2.51	6.4	2.22	0.03	1.02101	2.2	4.59479	4.18	18.1261
231118_at	2.13863	4.40343	5.00847	2.93498	0.0817179	0.86462	-4.9714	ankyrin repeat domain 35	ANKRD35	0	0	6.75	3.58	4.98	4.39	6.51	3.85	3.17	9.00047	0.59	1.50525	2.66	6.32033
203438_at	2.13855	4.40318	8.16373	3.23626	0.0672978	0.86462	-4.71254	stanniocalcin 2	STC2	0	0	7.53	6.82	10.06	7.1	10.1	7.36	0.71	1.6358	2.96	7.78124	2.74	6.6807
228497_at	2.13741	4.3997	3.34263	2.04388	0.158216	0.86462	-5.8317	solute carrier family 22, member 15	SLC22A15	0	0	4.74	2.26	2.29	2.26	6.21	2.3	2.48	5.57897	0.03	1.02101	3.91	15.0324
227250_at	2.13642	4.3967	3.42204	2.11489	0.149323	0.86462	-5.75814	kringle containing transmembrane protein 1	KREMEN1	0.25	0.571436	5.28	2.33	2.37	2.4	5.82	2.33	2.95	7.72749	-0.03	1.02101	3.49	11.2356
226878_at	2.13578	4.39474	3.28951	1.08457	0.376629	0.86462	-6.85739	major histocompatibility complex, class II, DO alpha	HLA-DOA	0	0	8.63	2.22	2.22	2.22	2.22	2.22	6.41	85.0359	0	1	0	1
203592_s_at	2.13468	4.3914	6.01086	1.77562	0.198543	0.86462	-6.11578	follistatin-like 3 (secreted glycoprotein)	FSTL3	0	0	8.24	3.62	7.16	5.59	5.84	5.63	4.62	24.59	1.57	2.96905	0.21	1.15669
219855_at	2.12938	4.3753	4.70061	2.32621	0.126405	0.86462	-5.54404	nudix (nucleoside diphosphate linked moiety X)-type motif 11	NUDT11	0	0	2.74	2.49	7.32	3.69	7.23	4.73	0.25	1.18921	3.63	12.3805	2.5	5.65685
205269_at	2.12737	4.3692	3.93873	1.11825	0.364561	0.86462	-6.82266	lymphocyte cytosolic protein 2 (SH2 domain containing leukocyte protein of 76kDa)	LCP2	0	0	10.35	4.1	2.33	2.26	2.33	2.26	6.25	76.1093	0.07	1.04972	0.07	1.04972
209612_s_at	2.12703	4.36816	3.28513	1.08457	0.376629	0.86462	-6.85739	alcohol dehydrogenase 1B (class I), beta polypeptide	ADH1B	0	0	2.22	2.22	2.22	2.22	8.6	2.22	0	1	0	1	6.38	83.2859
232277_at	2.127	4.3681	3.33086	2.05732	0.156482	0.86462	-5.81772	NA	NA	0.25	0.571436	4.95	2.29	2.27	2.29	5.97	2.22	2.66	6.32033	-0.02	1.01396	3.75	13.4543
244523_at	2.12649	4.36653	3.96048	2.43463	0.116414	0.86462	-5.43716	monocyte to macrophage differentiation-associated	MMD	0	0	5.84	2.65	3.14	2.9	6.09	3.14	3.19	9.12611	0.24	1.18099	2.95	7.72749
203439_s_at	2.12499	4.36199	7.13242	3.02394	0.077058	0.86462	-4.89332	stanniocalcin 2	STC2	0	0	5.88	5.25	9.37	6.71	9.34	6.25	0.63	1.54756	2.66	6.32033	3.09	8.51496
202421_at	2.12366	4.35798	4.02246	1.42523	0.272335	0.86462	-6.49542	immunoglobulin superfamily, member 3	IGSF3	0	0	7.74	2.41	4.04	3.9	3.47	2.57	5.33	40.2244	0.14	1.10191	0.9	1.86607
225867_at	2.12285	4.35554	4.85204	1.11419	0.365994	0.86462	-6.82686	vasorin	VASN	0	0	3.9	3.79	3.79	3.79	10.05	3.79	0.11	1.07923	0	1	6.26	76.6386
224817_at	2.1205	4.34843	7.95486	2.02234	0.161047	0.86462	-5.85417	SH3 and PX domains 2A	SH3PXD2A	0	0	8.69	7.17	7.78	7.26	10.57	6.25	1.52	2.86791	0.52	1.43396	4.32	19.9733
205991_s_at	2.11968	4.34598	3.33682	1.05683	0.386887	0.86462	-6.88572	paired related homeobox 1	PRRX1	0.75	0.999982	2.22	2.25	2.25	2.33	8.72	2.25	-0.03	1.02101	-0.08	1.05702	6.47	88.647
243036_at	2.11882	4.34339	3.28171	1.08457	0.376629	0.86462	-6.85739	coiled-coil domain containing 30	CCDC30	0	0	2.22	2.22	2.22	2.22	8.58	2.22	0	1	0	1	6.36	82.1393
205139_s_at	2.11829	4.3418	3.28732	1.11114	0.367074	0.86462	-6.83002	uronyl-2-sulfotransferase	UST	0	0	2.29	2.23	2.27	2.23	8.48	2.22	0.06	1.04247	0.04	1.02811	6.26	76.6386
1555229_a_at	2.11683	4.3374	3.28003	1.19751	0.337781	0.86462	-6.73973	complement component 1, s subcomponent	C1S	0	0	2.63	2.22	2.22	2.22	8.17	2.22	0.41	1.32869	0	1	5.95	61.8199
1552712_a_at	2.11635	4.33595	3.28492	1.08326	0.377107	0.86462	-6.85873	nicotinamide nucleotide adenylyltransferase 2	NMNAT2	0.5	0.999982	2.22	2.23	2.23	2.23	8.58	2.23	-0.01	1.00696	0	1	6.35	81.5719
1555745_a_at	2.11292	4.32566	3.28599	1.1436	0.355753	0.86462	-6.7963	lysozyme (renal amyloidosis)	LYZ	0	0	8.35	2.23	2.44	2.23	2.23	2.22	6.12	69.551	0.21	1.15669	0.01	1.00696
204489_s_at	2.11043	4.3182	9.24583	3.04192	0.0761597	0.86462	-4.8777	CD44 molecule (Indian blood group)	CD44	0	0	9.18	7.39	9.22	8.23	12.5	8.95	1.79	3.45815	0.99	1.98618	3.55	11.7127
236129_at	2.10997	4.31682	3.2766	1.08457	0.376629	0.86462	-6.85739	UDP-N-acetyl-alpha-D-galactosamine:polypeptide N-acetylgalactosaminyltransferase 5 (GalNAc-T5)	GALNT5	0	0	2.22	2.22	2.22	2.22	8.55	2.22	0	1	0	1	6.33	80.4489
204679_at	2.10989	4.31658	3.27656	1.08457	0.376629	0.86462	-6.85739	potassium channel, subfamily K, member 1	KCNK1	0	0	2.22	2.22	2.22	2.22	8.55	2.22	0	1	0	1	6.33	80.4489
205743_at	2.10981	4.31636	3.3463	1.6724	0.217438	0.86462	-6.22711	SH3 and cysteine rich domain	STAC	0	0	6.98	2.3	2.29	2.29	3.94	2.29	4.68	25.6342	0	1	1.65	3.13834
218326_s_at	2.10792	4.3107	5.49794	5.99183	0.0179446	0.86462	-2.93002	leucine-rich repeat-containing G protein-coupled receptor 4	LGR4	0	0	5.92	3.06	5.88	4.03	7.86	6.24	2.86	7.26015	1.85	3.605	1.62	3.07375
204961_s_at	2.10499	4.30195	3.27411	1.08457	0.376629	0.86462	-6.85739	NA	NA	0	0	8.54	2.22	2.22	2.22	2.22	2.22	6.32	79.8932	0	1	0	1
211135_x_at	2.10493	4.30177	4.69451	1.58929	0.234268	0.86462	-6.31721	leukocyte immunoglobulin-like receptor, subfamily B (with TM and ITIM domains), member 3	LILRB3	0	0	8.69	3.71	4.28	3.51	4.27	3.7	4.98	31.5594	0.77	1.70527	0.57	1.48452
228055_at	2.09976	4.28638	3.27745	1.08457	0.376629	0.86462	-6.85739	napsin B aspartic peptidase pseudogene	NAPSB	0	0	8.54	2.24	2.22	2.22	2.22	2.22	6.3	78.7932	0	1	0	1
242100_at	2.09921	4.28476	4.90433	16.0015	0.00186961	0.86462	-0.103315	chondroitin sulfate synthase 3	CHSY3	0	0	6.2	4.11	6.51	4.16	5.15	3.29	2.09	4.25748	2.35	5.09824	1.86	3.63008
203741_s_at	2.09796	4.28105	7.08135	1.51488	0.250691	0.86462	-6.39806	adenylate cyclase 7	ADCY7	0.25	0.571436	9.1	4.13	6.45	6.56	8.84	7.41	4.97	31.3414	-0.11	1.07923	1.43	2.69447
221563_at	2.0979	4.28087	6.12862	1.30186	0.305792	0.86462	-6.6286	dual specificity phosphatase 10	DUSP10	0.25	0.571436	6.91	5.73	5.38	5.74	9.24	3.77	1.18	2.26577	-0.36	1.28343	5.47	44.3235
234994_at	2.09736	4.27925	8.60375	0.955521	0.426898	0.868163	-6.98683	transmembrane protein 200A	TMEM200A	0.5	0.999982	6.64	8.11	11.77	10.63	10.55	3.93	-1.47	2.77022	1.14	2.20381	6.62	98.36
226906_s_at	2.09344	4.26763	3.36092	1.2697	0.315273	0.86462	-6.66304	Rho GTPase activating protein 9	ARHGAP9	0	0	8	2.35	2.34	2.34	2.88	2.25	5.65	50.2134	0	1	0.63	1.54756
203504_s_at	2.0923	4.26427	7.39717	1.95893	0.169763	0.86462	-5.92067	ATP-binding cassette, sub-family A (ABC1), member 1	ABCA1	0.25	0.571436	9.18	6.45	6.07	6.23	10.08	6.38	2.73	6.63456	-0.16	1.11729	3.7	12.996
227812_at	2.09082	4.25989	4.27803	1.18114	0.34313	0.86462	-6.75698	tumor necrosis factor receptor superfamily, member 19	TNFRSF19	0.25	0.571436	5.01	2.72	2.76	4.09	8.2	2.89	2.29	4.89056	-1.33	2.51403	5.31	39.6706
209460_at	2.09063	4.25935	5.92559	1.60918	0.230101	0.86462	-6.29562	4-aminobutyrate aminotransferase	ABAT	0.25	0.571436	7.05	4.98	5.56	5.9	8.3	3.76	2.07	4.19887	-0.34	1.26576	4.54	23.2636
214574_x_at	2.09042	4.25873	3.56758	1.08457	0.376629	0.86462	-6.85739	leukocyte specific transcript 1	LST1	0	0	8.79	2.52	2.52	2.52	2.52	2.52	6.27	77.1717	0	1	0	1
223618_at	2.08988	4.25714	3.26656	1.08457	0.376629	0.86462	-6.85739	formin 2	FMN2	0	0	2.22	2.22	2.22	2.22	8.49	2.22	0	1	0	1	6.27	77.1717
1553151_at	2.08962	4.25636	3.26779	1.19685	0.337995	0.86462	-6.74043	ATPase, H+ transporting, lysosomal 38kDa, V0 subunit d2	ATP6V0D2	0	0	8.1	2.23	2.22	2.22	2.62	2.22	5.87	58.4852	0	1	0.4	1.31951
204620_s_at	2.08942	4.25577	7.02971	0.926329	0.439192	0.872907	-7.01516	versican	VCAN	0.25	0.571436	9.57	5.65	2.22	4.98	12.43	7.32	3.92	15.1369	-2.76	6.77396	5.11	34.5353
216092_s_at	2.08923	4.25521	6.09318	1.82347	0.190477	0.86462	-6.06449	solute carrier family 7 (cationic amino acid transporter, y+ system), member 8	SLC7A8	0	0	9.43	4.92	5.14	4.73	6.84	5.49	4.51	22.7848	0.41	1.32869	1.35	2.54912
226571_s_at	2.08659	4.24742	6.91831	2.29064	0.129926	0.86462	-5.57955	protein tyrosine phosphatase, receptor type, S	PTPRS	0	0	8.34	4.44	6.89	6.4	8.65	6.78	3.9	14.9285	0.49	1.40444	1.87	3.65533
235385_at	2.08613	4.24606	3.26468	1.08457	0.376629	0.86462	-6.85739	membrane-associated ring finger (C3HC4) 1	MARCH1	0	0	8.48	2.22	2.22	2.22	2.22	2.22	6.26	76.6386	0	1	0	1
205116_at	2.08134	4.23201	3.62951	1.09812	0.371722	0.86462	-6.84345	laminin, alpha 2	LAMA2	0.25	0.571436	2.62	2.53	2.62	2.66	8.77	2.58	0.09	1.06437	-0.04	1.02811	6.19	73.0089
204204_at	2.07922	4.22578	8.16694	2.24382	0.134758	0.86462	-5.62663	solute carrier family 31 (copper transporters), member 2	SLC31A2	0	0	10.08	6.92	7.63	7.56	9.91	6.9	3.16	8.9383	0.07	1.04972	3.01	8.05564
205609_at	2.07598	4.21629	3.43474	1.02816	0.397801	0.86462	-6.91474	angiopoietin 1	ANGPT1	0.5	0.999982	2.35	2.22	2.22	2.57	8.84	2.4	0.13	1.09429	-0.35	1.27456	6.44	86.8227
238546_at	2.07482	4.2129	3.28948	1.88573	0.180583	0.86462	-5.99811	solute carrier family 8 (sodium/calcium exchanger), member 1	SLC8A1	0.25	0.571436	6.36	2.26	2.23	2.26	4.39	2.23	4.1	17.1484	-0.03	1.02101	2.16	4.46915
206714_at	2.07198	4.20463	3.25761	1.99249	0.165077	0.86462	-5.8854	arachidonate 15-lipoxygenase, type B	ALOX15B	0	0	6.1	2.22	2.22	2.22	4.56	2.22	3.88	14.723	0	1	2.34	5.06303
200951_s_at	2.07008	4.19911	7.89999	1.6033	0.231323	0.86462	-6.302	cyclin D2	CCND2	0.25	0.571436	8.63	5.02	8.16	8.89	10.01	6.69	3.61	12.2101	-0.73	1.65864	3.32	9.98664
206682_at	2.06982	4.19833	3.69662	1.07959	0.378451	0.86462	-6.8625	C-type lectin domain family 10, member A	CLEC10A	0.5	0.999982	8.88	2.66	2.66	2.66	2.66	2.67	6.22	74.5429	0	1	-0.01	1.00696
227647_at	2.0689	4.19566	4.67899	1.56536	0.239406	0.86462	-6.34321	potassium voltage-gated channel, Isk-related family, member 3	KCNE3	0.25	0.571436	9.76	5.12	2.66	2.99	4.72	2.82	4.64	24.9333	-0.33	1.25701	1.9	3.73213
223583_at	2.06611	4.18755	3.2605	1.08457	0.376629	0.86462	-6.85739	tumor necrosis factor, alpha-induced protein 8-like 2	TNFAIP8L2	0	0	8.43	2.23	2.23	2.23	2.23	2.23	6.2	73.5167	0	1	0	1
210629_x_at	2.0655	4.18579	3.37636	1.08215	0.377514	0.86462	-6.85987	leukocyte specific transcript 1	LST1	0.5	0.999982	8.55	2.34	2.34	2.34	2.33	2.34	6.21	74.028	0	1	-0.01	1.00696
219385_at	2.0637	4.18057	3.28473	1.08457	0.376629	0.86462	-6.85739	SLAM family member 8	SLAMF8	0	0	8.44	2.25	2.25	2.25	2.25	2.25	6.19	73.0089	0	1	0	1
208546_x_at	2.0635	4.17999	6.27343	1.71728	0.208961	0.86462	-6.17859	histone cluster 1, H2bh	HIST1H2BH	0.25	0.571436	6.9	4.45	5.44	5.81	9.57	5.47	2.45	5.46416	-0.37	1.29235	4.1	17.1484
206060_s_at	2.06274	4.1778	3.93579	1.53228	0.24673	0.86462	-6.37915	protein tyrosine phosphatase, non-receptor type 22 (lymphoid)	PTPN22	0.25	0.571436	7.97	3.15	2.22	2.37	4.71	3.19	4.82	28.2465	-0.15	1.10957	1.52	2.86791
219789_at	2.06198	4.17558	3.25261	1.08457	0.376629	0.86462	-6.85739	natriuretic peptide receptor C/guanylate cyclase C (atrionatriuretic peptide receptor C)	NPR3	0	0	2.22	2.22	2.22	2.22	8.41	2.22	0	1	0	1	6.19	73.0089
242541_at	2.0611	4.17305	3.47832	1.60346	0.231289	0.86462	-6.30183	ATP-binding cassette, sub-family A (ABC1), member 9	ABCA9	0.25	0.571436	3.81	2.28	2.45	2.49	7.27	2.58	1.53	2.88786	-0.04	1.02811	4.69	25.8125
230673_at	2.06102	4.1728	4.38335	1.52463	0.248463	0.86462	-6.38747	polycystic kidney and hepatic disease 1 (autosomal recessive)-like 1	PKHD1L1	0.25	0.571436	7.18	2.31	6.84	5.45	2.22	2.3	4.87	29.2426	1.39	2.62079	-0.08	1.05702
227184_at	2.05881	4.16642	3.68756	1.08457	0.376629	0.86462	-6.85739	NA	NA	0	0	8.82	2.64	2.67	2.67	2.67	2.67	6.18	72.5046	0	1	0	1
205923_at	2.05858	4.16576	9.90747	0.685499	0.554373	0.956997	-7.23039	reelin	RELN	0.5	0.999982	14.32	6.76	12.93	10.6	5.56	9.28	7.56	188.706	2.33	5.02805	-3.72	13.1775
207076_s_at	2.0559	4.15803	5.9413	1.38192	0.283572	0.86462	-6.54231	argininosuccinate synthetase 1	ASS1	0.25	0.571436	6.9	2.77	3.52	4.64	10.49	7.33	4.13	17.5087	-1.12	2.17347	3.16	8.9383
228486_at	2.05482	4.15491	6.80842	2.57468	0.104992	0.86462	-5.30222	solute carrier family 44, member 1	SLC44A1	0	0	10.33	6.56	6.34	5.36	6.84	5.43	3.77	13.6422	0.98	1.97247	1.41	2.65737
226817_at	2.05396	4.15243	3.26968	1.08091	0.377966	0.86462	-6.86114	desmocollin 2	DSC2	0.5	0.999982	8.41	2.24	2.24	2.25	2.24	2.24	6.17	72.0037	-0.01	1.00696	0	1
240137_at	2.05277	4.14901	3.248	1.08457	0.376629	0.86462	-6.85739	NA	NA	0	0	8.38	2.22	2.22	2.22	2.22	2.22	6.16	71.5064	0	1	0	1
219558_at	2.05258	4.14846	6.07452	2.38966	0.120428	0.86462	-5.48124	ATPase type 13A3	ATP13A3	0	0	7.14	3.67	5.36	5.06	8.8	6.42	3.47	11.0809	0.3	1.23114	2.38	5.20537
205718_at	2.05249	4.14822	4.62047	1.09211	0.37389	0.86462	-6.84964	integrin, beta 7	ITGB7	0	0	9.73	3.6	3.6	3.59	3.62	3.6	6.13	70.0348	0.01	1.00696	0.02	1.01396
229543_at	2.05194	4.14664	3.24759	1.08457	0.376629	0.86462	-6.85739	family with sequence similarity 26, member F	FAM26F	0	0	8.38	2.22	2.22	2.22	2.22	2.22	6.16	71.5064	0	1	0	1
211581_x_at	2.05194	4.14663	3.77267	1.08457	0.376629	0.86462	-6.85739	leukocyte specific transcript 1	LST1	0	0	8.9	2.75	2.75	2.75	2.74	2.74	6.15	71.0124	0	1	0	1
1558706_a_at	2.05042	4.14227	5.03709	2.31716	0.127289	0.86462	-5.55306	atonal homolog 8 (Drosophila)	ATOH8	0	0	5.64	3.19	5.87	5.64	6.68	3.2	2.45	5.46416	0.23	1.17283	3.48	11.1579
206881_s_at	2.04972	4.14026	3.24648	1.08457	0.376629	0.86462	-6.85739	leukocyte immunoglobulin-like receptor, subfamily A (without TM domain), member 3	LILRA3	0	0	8.37	2.22	2.22	2.22	2.22	2.22	6.15	71.0124	0	1	0	1
226670_s_at	2.04829	4.13616	4.28583	2.20148	0.13933	0.86462	-5.66952	poly(A) binding protein, cytoplasmic 1-like	PABPC1L	0	0	4.58	3.44	4.11	3.17	7.23	3.17	1.14	2.20381	0.94	1.91853	4.06	16.6795
221541_at	2.04759	4.13416	3.24542	1.08457	0.376629	0.86462	-6.85739	cysteine-rich secretory protein LCCL domain containing 2	CRISPLD2	0	0	2.22	2.22	2.22	2.22	8.36	2.22	0	1	0	1	6.14	70.5219
227266_s_at	2.04687	4.13208	3.24505	1.08457	0.376629	0.86462	-6.85739	FYN binding protein (FYB-120/130)	FYB	0	0	8.36	2.22	2.22	2.22	2.22	2.22	6.14	70.5219	0	1	0	1
216840_s_at	2.04678	4.13182	3.60503	1.07682	0.379464	0.86462	-6.86532	laminin, alpha 2	LAMA2	0.5	0.999982	2.55	2.55	2.62	2.65	8.72	2.55	0	1	-0.03	1.02101	6.17	72.0037
219525_at	2.04329	4.12185	6.04233	0.827494	0.483456	0.899314	-7.10785	solute carrier family 47, member 1	SLC47A1	0.5	0.999982	9.82	2.82	4.26	6.45	7.11	5.8	7	128	-2.19	4.56305	1.31	2.47942
228766_at	2.04276	4.12032	6.39305	0.561658	0.6233	1	-7.32442	CD36 molecule (thrombospondin receptor)	CD36	0.5	0.999982	10.65	2.34	4.38	9.62	7.21	4.15	8.31	317.365	-5.24	37.7918	3.06	8.33973
227145_at	2.03732	4.10483	6.71984	2.51298	0.109833	0.86462	-5.36124	lysyl oxidase-like 4	LOXL4	0	0	6.97	5.55	6.24	5.32	10.01	6.24	1.42	2.67586	0.92	1.89212	3.77	13.6422
204197_s_at	2.03726	4.10465	3.24025	1.08457	0.376629	0.86462	-6.85739	runt-related transcription factor 3	RUNX3	0	0	8.33	2.22	2.22	2.22	2.22	2.22	6.11	69.0706	0	1	0	1
206295_at	2.03647	4.1024	3.25082	1.0852	0.376401	0.86462	-6.85674	interleukin 18 (interferon-gamma-inducing factor)	IL18	0	0	8.34	2.23	2.23	2.23	2.23	2.23	6.11	69.0706	0	1	0	1
211795_s_at	2.03529	4.09904	3.30754	1.19025	0.340142	0.86462	-6.74739	FYN binding protein (FYB-120/130)	FYB	0	0	8.06	2.32	2.27	2.27	2.64	2.27	5.74	53.4456	0	1	0.37	1.29235
215303_at	2.03406	4.09557	3.23865	1.08457	0.376629	0.86462	-6.85739	doublecortin-like kinase 1	DCLK1	0	0	2.22	2.22	2.22	2.22	8.32	2.22	0	1	0	1	6.1	68.5935
221581_s_at	2.03049	4.08543	3.66928	1.08319	0.377134	0.86462	-6.85881	linker for activation of T cells family, member 2	LAT2	0	0	8.75	2.65	2.65	2.65	2.65	2.65	6.1	68.5935	0	1	0	1
226210_s_at	2.0299	4.08375	8.61993	4.27411	0.0376919	0.86462	-3.93188	maternally expressed 3 (non-protein coding)	MEG3	0	0	9.23	6.17	10.33	8.81	9.34	7.83	3.06	8.33973	1.52	2.86791	1.51	2.8481
238668_at	2.02964	4.08303	3.26943	1.08457	0.376629	0.86462	-6.85739	NA	NA	0	0	8.41	2.32	2.22	2.22	2.22	2.22	6.09	68.1197	0	1	0	1
204472_at	2.02932	4.08214	4.14777	1.58634	0.234896	0.86462	-6.32042	GTP binding protein overexpressed in skeletal muscle	GEM	0	0	3.41	3.32	3.86	2.58	8.22	3.5	0.09	1.06437	1.28	2.42839	4.72	26.3549
208257_x_at	2.02666	4.07461	8.58505	0.899656	0.450733	0.877318	-7.04069	pregnancy specific beta-1-glycoprotein 1	PSG1	0.25	0.571436	10.06	6.28	11.35	6.25	7.38	10.18	3.78	13.737	5.1	34.2968	-2.8	6.9644
218796_at	2.02596	4.07262	3.38828	1.08016	0.378239	0.86462	-6.8619	fermitin family homolog 1 (Drosophila)	FERMT1	0.5	0.999982	2.36	2.38	2.38	2.38	8.47	2.38	-0.02	1.01396	0	1	6.09	68.1197
219697_at	2.02314	4.06467	3.24525	1.094	0.373209	0.86462	-6.8477	heparan sulfate (glucosamine) 3-O-sulfotransferase 2	HS3ST2	0	0	8.26	2.23	2.25	2.23	2.26	2.25	6.03	65.3448	0.02	1.01396	0.01	1.00696
201787_at	2.0225	4.06287	3.23287	1.08457	0.376629	0.86462	-6.85739	fibulin 1	FBLN1	0	0	2.22	2.22	2.22	2.22	8.29	2.22	0	1	0	1	6.07	67.1819
222996_s_at	2.02238	4.06255	6.72499	1.58985	0.23415	0.86462	-6.31661	CXXC finger 5	CXXC5	0.25	0.571436	6.3	6.7	7.3	5.21	9.61	5.24	-0.4	1.31951	2.09	4.25748	4.37	20.6776
212841_s_at	2.01868	4.05212	3.85714	1.52897	0.247478	0.86462	-6.38275	PTPRF interacting protein, binding protein 2 (liprin beta 2)	PPFIBP2	0.25	0.571436	7.7	3.06	2.22	2.51	4.68	2.97	4.64	24.9333	-0.29	1.22264	1.71	3.27161
202376_at	2.01576	4.04393	3.2295	1.0965	0.372304	0.86462	-6.84512	serpin peptidase inhibitor, clade A (alpha-1 antiproteinase, antitrypsin), member 3	SERPINA3	0	0	2.27	2.22	2.22	2.22	8.22	2.22	0.05	1.03526	0	1	6	64
208997_s_at	2.01569	4.04373	3.6361	1.10894	0.367855	0.86462	-6.83229	uncoupling protein 2 (mitochondrial, proton carrier)	UCP2	0	0	8.49	2.54	2.9	2.86	2.54	2.49	5.95	61.8199	0.04	1.02811	0.05	1.03526
229831_at	2.01554	4.04331	3.22939	1.08457	0.376629	0.86462	-6.85739	contactin 3 (plasmacytoma associated)	CNTN3	0	0	2.22	2.22	2.22	2.22	8.27	2.22	0	1	0	1	6.05	66.257
211661_x_at	2.01543	4.04301	3.22933	1.08457	0.376629	0.86462	-6.85739	platelet-activating factor receptor	PTAFR	0	0	8.27	2.22	2.22	2.22	2.22	2.22	6.05	66.257	0	1	0	1
209168_at	2.01531	4.04267	3.29713	1.0846	0.376619	0.86462	-6.85736	glycoprotein M6B	GPM6B	0	0	2.29	2.29	2.29	2.29	8.34	2.29	0	1	0	1	6.05	66.257
226925_at	2.01348	4.03755	4.17198	1.82694	0.189907	0.86462	-6.06077	acid phosphatase-like 2	ACPL2	0	0	4.21	2.84	2.74	2.4	8.58	4.26	1.37	2.58471	0.34	1.26576	4.32	19.9733
1560762_at	2.01131	4.03147	3.22727	1.08457	0.376629	0.86462	-6.85739	hypothetical protein LOC285972	LOC285972	0	0	8.26	2.22	2.22	2.22	2.22	2.22	6.04	65.7993	0	1	0	1
231925_at	2.00942	4.0262	3.24954	2.05995	0.156146	0.86462	-5.81499	NA	NA	0.25	0.571436	5.8	2.25	2.23	2.25	4.73	2.23	3.55	11.7127	-0.02	1.01396	2.5	5.65685
229638_at	2.0074	4.02056	3.22865	1.08457	0.376629	0.86462	-6.85739	iroquois homeobox 3	IRX3	0	0	2.22	2.22	2.22	2.22	8.25	2.22	0	1	0	1	6.03	65.3448
229479_at	2.00561	4.01558	3.60774	1.35063	0.292028	0.86462	-6.57611	NA	NA	0	0	2.79	2.57	3.1	2.52	7.94	2.72	0.22	1.16473	0.58	1.49485	5.22	37.2715
226931_at	2.00482	4.01339	3.22403	1.08457	0.376629	0.86462	-6.85739	transmembrane and tetratricopeptide repeat containing 1	TMTC1	0	0	2.22	2.22	2.22	2.22	8.24	2.22	0	1	0	1	6.02	64.8934
213438_at	2.00364	4.01011	3.22344	1.08457	0.376629	0.86462	-6.85739	neurofascin homolog (chicken)	NFASC	0	0	2.22	2.22	2.22	2.22	8.23	2.22	0	1	0	1	6.01	64.4452
219551_at	1.9997	3.99917	4.85212	1.6298	0.225873	0.86462	-6.27325	ELL associated factor 2	EAF2	0	0	8.7	4.04	4.01	3.41	4.84	4.1	4.66	25.2813	0.6	1.51572	0.74	1.67018
213820_s_at	1.99834	3.9954	3.53905	1.24385	0.323134	0.86462	-6.69061	StAR-related lipid transfer (START) domain containing 5	STARD5	0.25	0.571436	3.45	2.9	2.31	2.33	7.86	2.39	0.55	1.46409	-0.02	1.01396	5.47	44.3235
229221_at	1.99813	3.99482	3.2929	1.36909	0.287006	0.86462	-6.55619	CD44 molecule (Indian blood group)	CD44	0	0	3.1	2.23	2.32	2.32	7.45	2.32	0.87	1.82766	0	1	5.13	35.0174
220032_at	1.99774	3.99374	3.76897	1.56188	0.240164	0.86462	-6.34699	chromosome 7 open reading frame 58	C7orf58	0.25	0.571436	4.26	2.71	2.7	2.84	7.35	2.75	1.55	2.92817	-0.14	1.10191	4.6	24.2515
217078_s_at	1.99749	3.99305	3.22036	1.08457	0.376629	0.86462	-6.85739	CD300a molecule	CD300A	0	0	8.21	2.22	2.22	2.22	2.22	2.22	5.99	63.5579	0	1	0	1
220178_at	1.99492	3.98593	6.44999	2.50775	0.110256	0.86462	-5.36626	chromosome 19 open reading frame 28	C19orf28	0	0	7.14	4.22	6.93	6.66	8.27	5.48	2.92	7.56846	0.27	1.20581	2.79	6.9163
225763_at	1.99463	3.98515	3.46873	1.08457	0.376629	0.86462	-6.85739	RCSD domain containing 1	RCSD1	0	0	8.56	2.58	2.42	2.42	2.42	2.42	5.98	63.1189	0	1	0	1
226051_at	1.99065	3.97416	10.4976	2.63287	0.100682	0.86462	-5.2472	selenoprotein M	SELM	0	0	11.85	9.02	10.72	10.37	11.91	9.12	2.83	7.11074	0.35	1.27456	2.79	6.9163
221004_s_at	1.98884	3.96918	5.61803	2.90356	0.0834546	0.86462	-4.99932	integral membrane protein 2C	ITM2C	0	0	7.54	4.18	4.98	4.18	7.31	5.51	3.36	10.2674	0.8	1.7411	1.8	3.4822
230147_at	1.98787	3.9665	5.53022	2.26979	0.132049	0.86462	-5.60047	coagulation factor II (thrombin) receptor-like 2	F2RL2	0	0	5.54	4.47	5.07	4.07	8.96	5.07	1.07	2.09943	1	2	3.89	14.8254
208146_s_at	1.98735	3.96509	3.78566	1.11933	0.364183	0.86462	-6.82154	carboxypeptidase, vitellogenic-like	CPVL	0.25	0.571436	9.56	3.73	2.37	2.43	2.4	2.22	5.83	56.8859	-0.06	1.04247	0.18	1.13288
230962_at	1.98655	3.96289	3.21523	1.08457	0.376629	0.86462	-6.85739	doublecortin-like kinase 1	DCLK1	0	0	2.22	2.22	2.22	2.22	8.18	2.22	0	1	0	1	5.96	62.2499
206243_at	1.98563	3.96035	3.21535	1.15385	0.352256	0.86462	-6.7856	TIMP metallopeptidase inhibitor 4	TIMP4	0	0	2.46	2.22	2.22	2.22	7.94	2.22	0.24	1.18099	0	1	5.72	52.7098
201601_x_at	1.98506	3.95878	7.7537	1.33196	0.297213	0.86462	-6.59624	interferon induced transmembrane protein 1 (9-27)	IFITM1	0.25	0.571436	10.08	6.1	6.18	7.39	9.98	6.79	3.98	15.7797	-1.21	2.31338	3.19	9.12611
209596_at	1.98276	3.95249	3.213	1.08457	0.376629	0.86462	-6.85739	matrix-remodelling associated 5	MXRA5	0	0	2.22	2.22	2.22	2.22	8.17	2.22	0	1	0	1	5.95	61.8199
210340_s_at	1.98175	3.94971	3.21631	1.08338	0.377064	0.86462	-6.85861	colony stimulating factor 2 receptor, alpha, low-affinity (granulocyte-macrophage)	CSF2RA	0.75	0.999982	8.18	2.23	2.22	2.23	2.22	2.23	5.95	61.8199	-0.01	1.00696	-0.01	1.00696
209616_s_at	1.98077	3.94705	3.84313	1.08983	0.374715	0.86462	-6.85198	carboxylesterase 1 (monocyte/macrophage serine esterase 1)	CES1	0	0	2.78	2.76	2.76	2.76	8.96	3.03	0.02	1.01396	0	1	5.93	60.9688
205476_at	1.98042	3.94607	6.49848	0.990365	0.412677	0.86462	-6.95252	chemokine (C-C motif) ligand 20	CCL20	0.25	0.571436	8.44	2.95	4.13	6.11	9.9	7.47	5.49	44.9422	-1.98	3.94493	2.43	5.38893
1555643_s_at	1.97942	3.94335	3.25456	1.08457	0.376629	0.86462	-6.85739	leukocyte immunoglobulin-like receptor, subfamily A (with TM domain), member 5	LILRA5	0	0	8.21	2.27	2.25	2.25	2.27	2.27	5.94	61.3929	0	1	0	1
209613_s_at	1.97304	3.92594	3.20814	1.08457	0.376629	0.86462	-6.85739	alcohol dehydrogenase 1B (class I), beta polypeptide	ADH1B	0	0	2.22	2.22	2.22	2.22	8.14	2.22	0	1	0	1	5.92	60.5477
205419_at	1.97266	3.92491	3.22702	1.08021	0.378223	0.86462	-6.86186	G protein-coupled receptor 183	GPR183	0.5	0.999982	8.17	2.24	2.24	2.24	2.22	2.25	5.93	60.9688	0	1	-0.03	1.02101
1563038_at	1.97116	3.92083	3.2072	1.12559	0.361986	0.86462	-6.81504	NA	NA	0	0	7.99	2.22	2.22	2.22	2.37	2.22	5.77	54.5686	0	1	0.15	1.10957
215821_x_at	1.97098	3.92033	4.98418	1.10376	0.369703	0.86462	-6.83764	pregnancy specific beta-1-glycoprotein 3	PSG3	0.25	0.571436	6.3	2.36	7.2	3.32	4.41	6.31	3.94	15.3482	3.88	14.723	-1.9	3.73213
224357_s_at	1.96975	3.917	3.24531	1.08457	0.376629	0.86462	-6.85739	membrane-spanning 4-domains, subfamily A, member 4	MS4A4A	0	0	8.17	2.26	2.26	2.26	2.26	2.26	5.91	60.1295	0	1	0	1
220389_at	1.96785	3.91186	3.51275	1.07765	0.379159	0.86462	-6.86447	coiled-coil domain containing 81	CCDC81	0.5	0.999982	8.45	2.52	2.52	2.52	2.52	2.55	5.93	60.9688	0	1	-0.03	1.02101
202934_at	1.96679	3.90897	8.08548	1.76727	0.199995	0.86462	-6.12476	hexokinase 2	HK2	0.25	0.571436	9.7	6.5	6.91	7.36	10.59	7.45	3.2	9.18959	-0.45	1.36604	3.14	8.81524
204861_s_at	1.96567	3.90594	3.65091	1.02373	0.399515	0.86462	-6.9192	NLR family, apoptosis inhibitory protein	NAIP	0.75	0.999982	8.77	2.64	2.61	2.76	2.52	2.61	6.13	70.0348	-0.15	1.10957	-0.09	1.06437
203402_at	1.96521	3.9047	4.32402	1.75657	0.201873	0.86462	-6.13626	potassium voltage-gated channel, shaker-related subfamily, beta member 2	KCNAB2	0.25	0.571436	7.5	3.36	3.31	3.36	5.11	3.31	4.14	17.6305	-0.05	1.03526	1.8	3.4822
209606_at	1.96452	3.90282	3.20388	1.08457	0.376629	0.86462	-6.85739	cytohesin 1 interacting protein	CYTIP	0	0	8.12	2.22	2.22	2.22	2.22	2.22	5.9	59.7141	0	1	0	1
209955_s_at	1.96443	3.90258	7.23629	2.06182	0.155907	0.86462	-5.81305	fibroblast activation protein, alpha	FAP	0	0	9.53	7.85	3.42	3.09	11.7	7.83	1.68	3.20428	0.33	1.25701	3.87	14.6213
238784_at	1.96271	3.89795	3.32798	1.75775	0.201665	0.86462	-6.13499	dpy-19-like 2 (C. elegans)	DPY19L2	0.25	0.571436	4.05	2.26	6.46	2.32	2.42	2.46	1.79	3.45815	4.14	17.6305	-0.04	1.02811
205794_s_at	1.96136	3.8943	3.2023	1.08457	0.376629	0.86462	-6.85739	neuro-oncological ventral antigen 1	NOVA1	0	0	2.22	2.22	2.22	2.22	8.11	2.22	0	1	0	1	5.89	59.3016
228532_at	1.95944	3.88912	3.68665	1.16331	0.349065	0.86462	-6.7757	chromosome 1 open reading frame 162	C1orf162	0.25	0.571436	8.35	2.75	3.03	2.62	2.62	2.75	5.6	48.5029	0.41	1.32869	-0.13	1.09429
207113_s_at	1.95799	3.88519	3.21038	1.08376	0.376925	0.86462	-6.85822	tumor necrosis factor (TNF superfamily, member 2)	TNF	0	0	8.12	2.25	2.22	2.22	2.22	2.22	5.87	58.4852	0	1	0	1
214454_at	1.95614	3.88022	3.31553	1.50054	0.254013	0.86462	-6.41365	ADAM metallopeptidase with thrombospondin type 1 motif, 2	ADAMTS2	0	0	3.48	2.32	2.35	2.35	7.05	2.35	1.16	2.23457	0	1	4.7	25.9921
228772_at	1.95246	3.87034	6.10473	1.33209	0.297176	0.86462	-6.5961	histamine N-methyltransferase	HNMT	0.25	0.571436	8.02	4.73	5.08	6.29	8.15	4.37	3.29	9.78112	-1.21	2.31338	3.78	13.737
212701_at	1.94886	3.86068	3.27039	1.29745	0.307072	0.86462	-6.63332	talin 2	TLN2	0	0	2.96	2.3	2.3	2.3	7.48	2.3	0.66	1.58008	0	1	5.18	36.2523
214467_at	1.94884	3.86065	3.19604	1.08457	0.376629	0.86462	-6.85739	G protein-coupled receptor 65	GPR65	0	0	8.07	2.22	2.22	2.22	2.22	2.22	5.85	57.68	0	1	0	1
202005_at	1.94697	3.85564	3.20019	1.08457	0.376629	0.86462	-6.85739	suppression of tumorigenicity 14 (colon carcinoma)	ST14	0	0	8.07	2.23	2.23	2.23	2.23	2.23	5.84	57.2816	0	1	0	1
216836_s_at	1.94692	3.85549	4.15934	2.3376	0.125304	0.86462	-5.53272	v-erb-b2 erythroblastic leukemia viral oncogene homolog 2, neuro/glioblastoma derived oncogene homolog (avian)	ERBB2	0	0	5.17	2.6	2.97	2.8	7.26	4.15	2.57	5.93809	0.17	1.12506	3.11	8.63383
211582_x_at	1.94691	3.85549	4.48503	0.862491	0.467311	0.887668	-7.07564	leukocyte specific transcript 1	LST1	0.75	0.999982	10.01	3.17	3.2	3.46	3.17	3.9	6.84	114.563	-0.26	1.19748	-0.73	1.65864
205099_s_at	1.94607	3.85324	3.21069	1.08029	0.378194	0.86462	-6.86178	chemokine (C-C motif) receptor 1	CCR1	0.5	0.999982	8.09	2.24	2.23	2.24	2.24	2.24	5.85	57.68	-0.01	1.00696	0	1
1552584_at	1.94555	3.85185	3.19764	1.08457	0.376629	0.86462	-6.85739	interleukin 12 receptor, beta 1	IL12RB1	0	0	8.06	2.22	2.23	2.23	2.23	2.23	5.84	57.2816	0	1	0	1
214511_x_at	1.94526	3.85108	3.20002	1.08457	0.376629	0.86462	-6.85739	Fc fragment of IgG, high affinity Ib, receptor (CD64)	FCGR1B	0	0	8.07	2.24	2.22	2.22	2.22	2.22	5.83	56.8859	0	1	0	1
216331_at	1.94473	3.84965	3.22017	1.09132	0.374177	0.86462	-6.85045	integrin, alpha 7	ITGA7	0	0	2.27	2.25	2.25	2.25	8.06	2.25	0.02	1.01396	0	1	5.81	56.1028
223741_s_at	1.94355	3.84651	3.94539	1.41256	0.275567	0.86462	-6.50914	tweety homolog 2 (Drosophila)	TTYH2	0	0	8.02	3.14	2.93	2.9	3.8	2.88	4.88	29.446	0.03	1.02101	0.92	1.89212
227606_s_at	1.94248	3.84366	3.283	1.08456	0.376633	0.86462	-6.8574	STAM binding protein-like 1	STAMBPL1	0	0	2.31	2.31	2.31	2.31	8.14	2.31	0	1	0	1	5.83	56.8859
240232_at	1.94199	3.84234	3.19261	1.08457	0.376629	0.86462	-6.85739	NA	NA	0	0	8.05	2.22	2.22	2.22	2.22	2.22	5.83	56.8859	0	1	0	1
213252_at	1.9408	3.83919	3.90074	2.6831	0.097148	0.86462	-5.20019	SH3 and PX domains 2A	SH3PXD2A	0	0	4.63	2.58	3.58	3.05	6.4	3.16	2.05	4.14106	0.53	1.44393	3.24	9.44794
225720_at	1.94047	3.83832	3.19186	1.08482	0.376536	0.86462	-6.85712	synaptopodin 2	SYNPO2	0	0	2.22	2.22	2.22	2.22	8.04	2.22	0	1	0	1	5.82	56.493
227318_at	1.93901	3.83443	3.22341	1.09136	0.374162	0.86462	-6.85041	NA	NA	0	0	2.26	2.24	2.26	2.26	8.05	2.26	0.02	1.01396	0	1	5.79	55.3304
208443_x_at	1.93844	3.8329	3.19084	1.08457	0.376629	0.86462	-6.85739	short stature homeobox 2	SHOX2	0	0	2.22	2.22	2.22	2.22	8.04	2.22	0	1	0	1	5.82	56.493
205101_at	1.93619	3.82692	3.25624	1.39132	0.281088	0.86462	-6.53214	class II, major histocompatibility complex, transactivator	CIITA	0.25	0.571436	7.11	2.22	2.24	2.31	3.32	2.33	4.89	29.6508	-0.07	1.04972	0.99	1.98618
219282_s_at	1.93566	3.82553	7.52031	1.08839	0.375239	0.86462	-6.85347	transient receptor potential cation channel, subfamily V, member 2	TRPV2	0.25	0.571436	11.29	6.92	4.93	6.8	9.25	5.94	4.37	20.6776	-1.87	3.65533	3.31	9.91766
203705_s_at	1.93508	3.824	3.18916	1.08457	0.376629	0.86462	-6.85739	frizzled homolog 7 (Drosophila)	FZD7	0	0	2.22	2.22	2.22	2.22	8.03	2.22	0	1	0	1	5.81	56.1028
229555_at	1.9348	3.82325	3.99421	1.05644	0.387034	0.86462	-6.88612	UDP-N-acetyl-alpha-D-galactosamine:polypeptide N-acetylgalactosaminyltransferase 5 (GalNAc-T5)	GALNT5	0.5	0.999982	2.95	2.92	2.99	3.12	8.95	3.04	0.03	1.02101	-0.13	1.09429	5.91	60.1295
220326_s_at	1.9345	3.82245	4.3829	3.87418	0.0464409	0.86462	-4.21386	hypothetical protein FLJ10357	FLJ10357	0	0	6.05	3.18	4.53	3.54	5.47	3.53	2.87	7.31065	0.99	1.98618	1.94	3.83706
218180_s_at	1.93179	3.81528	4.30517	1.34748	0.292897	0.86462	-6.57952	EPS8-like 2	EPS8L2	0.25	0.571436	5.11	3.34	2.66	3.34	8.04	3.34	1.77	3.41054	-0.68	1.60214	4.7	25.9921
227346_at	1.92987	3.8102	3.18655	1.08457	0.376629	0.86462	-6.85739	IKAROS family zinc finger 1 (Ikaros)	IKZF1	0	0	8.01	2.22	2.22	2.22	2.22	2.22	5.79	55.3304	0	1	0	1
215388_s_at	1.92936	3.80887	8.99609	1.22406	0.329301	0.86462	-6.71163	NA	NA	0.25	0.571436	10.8	5.46	7.6	7.14	11.49	11.5	5.34	40.5042	0.46	1.37554	-0.01	1.00696
224463_s_at	1.9289	3.80764	3.19933	1.08457	0.376629	0.86462	-6.85739	chromosome 11 open reading frame 70	C11orf70	0	0	2.23	2.23	2.23	2.23	8.02	2.23	0	1	0	1	5.79	55.3304
211067_s_at	1.92638	3.80101	3.19339	1.08096	0.377948	0.86462	-6.86109	growth arrest-specific 7	GAS7	0.5	0.999982	8.02	2.23	2.22	2.23	2.23	2.23	5.79	55.3304	-0.01	1.00696	0	1
222862_s_at	1.92582	3.79952	6.79955	5.26557	0.0239243	0.86462	-3.31738	adenylate kinase 5	AK5	0	0	5.81	3.24	8.68	7.48	8.8	6.79	2.57	5.93809	1.2	2.2974	2.01	4.02782
203851_at	1.92571	3.79924	7.72086	0.811882	0.490827	0.904459	-7.12199	insulin-like growth factor binding protein 6	IGFBP6	0.5	0.999982	5.61	7.49	6.74	5.91	13.7	6.87	-1.88	3.68075	0.83	1.77769	6.83	113.772
217626_at	1.92519	3.79788	3.35952	1.07281	0.380941	0.86462	-6.86943	NA	NA	0.5	0.999982	2.35	2.39	2.4	2.4	8.22	2.4	-0.04	1.02811	0	1	5.82	56.493
205965_at	1.92376	3.79411	5.26255	2.45376	0.114761	0.86462	-5.41852	basic leucine zipper transcription factor, ATF-like	BATF	0	0	6.57	3.02	8.28	6.72	3.83	3.16	3.55	11.7127	1.56	2.94854	0.67	1.59107
203666_at	1.9235	3.79342	4.12741	1.4099	0.276252	0.86462	-6.51203	chemokine (C-X-C motif) ligand 12 (stromal cell-derived factor 1)	CXCL12	0	0	7.89	3.01	3.91	3.33	3.47	3.15	4.88	29.446	0.58	1.49485	0.32	1.24833
209700_x_at	1.92237	3.79044	3.19128	1.08476	0.37656	0.86462	-6.85719	phosphodiesterase 4D interacting protein	PDE4DIP	0	0	2.23	2.23	2.23	2.23	8	2.23	0	1	0	1	5.77	54.5686
203470_s_at	1.92198	3.78944	3.53524	1.17135	0.346376	0.86462	-6.76727	pleckstrin	PLEK	0	0	8.05	2.57	2.57	2.57	2.86	2.57	5.48	44.6318	0	1	0.29	1.22264
211286_x_at	1.92192	3.78928	3.19799	1.17331	0.345723	0.86462	-6.76521	colony stimulating factor 2 receptor, alpha, low-affinity (granulocyte-macrophage)	CSF2RA	0	0	7.71	2.24	2.24	2.24	2.53	2.24	5.47	44.3235	0	1	0.29	1.22264
211557_x_at	1.92099	3.78683	3.18306	1.08457	0.376629	0.86462	-6.85739	solute carrier organic anion transporter family, member 2B1	SLCO2B1	0	0	7.98	2.22	2.22	2.22	2.22	2.22	5.76	54.1917	0	1	0	1
227862_at	1.92041	3.78529	9.67055	2.00858	0.162889	0.86462	-5.86855	TMF1-regulated nuclear protein 1	TRNP1	0	0	9.78	9.18	9.56	8.36	12.55	8.58	0.6	1.51572	1.2	2.2974	3.97	15.6707
205686_s_at	1.92036	3.78518	3.1818	1.08457	0.376629	0.86462	-6.85739	CD86 molecule	CD86	0	0	7.98	2.22	2.22	2.22	2.22	2.22	5.76	54.1917	0	1	0	1
221724_s_at	1.91837	3.77994	3.32054	1.0959	0.372521	0.86462	-6.84574	C-type lectin domain family 4, member A	CLEC4A	0	0	8.09	2.37	2.37	2.33	2.37	2.37	5.72	52.7098	0.04	1.02811	0	1
219584_at	1.91785	3.7786	4.56653	0.758593	0.516778	0.92476	-7.16906	phospholipase A1 member A	PLA1A	0.75	0.999982	9.93	2.53	4.43	5.13	2.22	3.17	7.4	168.897	-0.7	1.6245	-0.95	1.93187
204201_s_at	1.91762	3.77798	3.68247	1.09443	0.373054	0.86462	-6.84726	protein tyrosine phosphatase, non-receptor type 13 (APO-1/CD95 (Fas)-associated phosphatase)	PTPN13	0.25	0.571436	2.73	2.75	2.73	2.68	8.46	2.74	-0.02	1.01396	0.05	1.03526	5.72	52.7098
205306_x_at	1.91694	3.77622	3.18009	1.36109	0.28917	0.86462	-6.56483	kynurenine 3-monooxygenase (kynurenine 3-hydroxylase)	KMO	0	0	7.16	2.22	2.22	2.22	3.04	2.22	4.94	30.6965	0	1	0.82	1.76541
222486_s_at	1.91577	3.77316	3.80146	1.09814	0.371717	0.86462	-6.84344	ADAM metallopeptidase with thrombospondin type 1 motif, 1	ADAMTS1	0	0	2.34	2.29	2.29	2.29	9.64	3.94	0.05	1.03526	0	1	5.7	51.9842
205825_at	1.91412	3.76885	6.42273	2.90953	0.0831211	0.86462	-4.994	proprotein convertase subtilisin/kexin type 1	PCSK1	0	0	8.63	5.32	7.62	6.15	5.88	4.92	3.31	9.91766	1.47	2.77022	0.96	1.94531
203973_s_at	1.91373	3.76782	9.38597	1.39757	0.27945	0.86462	-6.52538	CCAAT/enhancer binding protein (C/EBP), delta	CEBPD	0.25	0.571436	11.83	8.46	7.62	8.68	11.57	8.14	3.37	10.3388	-1.06	2.08493	3.43	10.7779
207103_at	1.91264	3.76498	3.17794	1.08457	0.376629	0.86462	-6.85739	potassium voltage-gated channel, Shal-related subfamily, member 2	KCND2	0	0	2.22	2.22	2.22	2.22	7.96	2.22	0	1	0	1	5.74	53.4456
218870_at	1.91117	3.76115	3.17721	1.08457	0.376629	0.86462	-6.85739	Rho GTPase activating protein 15	ARHGAP15	0	0	7.96	2.22	2.22	2.22	2.22	2.22	5.74	53.4456	0	1	0	1
209016_s_at	1.91088	3.76039	8.49235	0.447434	0.692449	1	-7.39822	keratin 7	KRT7	0.75	0.999982	12.23	6.19	12.49	5.46	3.63	10.96	6.04	65.7993	7.03	130.69	-7.33	160.898
202192_s_at	1.91087	3.76037	3.89314	1.19191	0.339602	0.86462	-6.74564	growth arrest-specific 7	GAS7	0	0	8.31	2.92	2.97	2.92	3.27	2.97	5.39	41.9326	0.05	1.03526	0.3	1.23114
242786_at	1.91019	3.75857	4.48952	2.21194	0.138181	0.86462	-5.65889	NA	NA	0	0	5.42	3.66	4.05	3.68	6.87	3.26	1.76	3.38698	0.37	1.29235	3.61	12.2101
117_at	1.90993	3.7579	3.17658	1.08457	0.376629	0.86462	-6.85739	heat shock 70kDa protein 6 (HSP70B')	HSPA6	0	0	7.95	2.22	2.22	2.22	2.22	2.22	5.73	53.0765	0	1	0	1
215633_x_at	1.90565	3.74677	4.01767	0.936522	0.43486	0.870787	-7.00532	leukocyte specific transcript 1	LST1	0.75	0.999982	9.25	2.93	2.93	3.33	2.73	2.93	6.32	79.8932	-0.4	1.31951	-0.2	1.1487
204099_at	1.90544	3.74624	5.24414	5.16363	0.0249793	0.86462	-3.37565	SWI/SNF related, matrix associated, actin dependent regulator of chromatin, subfamily d, member 3	SMARCD3	0	0	6.75	4.08	5.41	4.1	6.42	4.7	2.67	6.36429	1.31	2.47942	1.72	3.29436
203507_at	1.90482	3.74462	4.10995	1.24791	0.321885	0.86462	-6.68628	CD68 molecule	CD68	0	0	8.44	3.24	3.24	3.24	3.51	3	5.2	36.7583	0	1	0.51	1.42405
205997_at	1.9043	3.74328	3.17377	1.08457	0.376629	0.86462	-6.85739	ADAM metallopeptidase domain 28	ADAM28	0	0	7.93	2.22	2.22	2.22	2.22	2.22	5.71	52.3457	0	1	0	1
219682_s_at	1.90301	3.73994	3.53499	1.05999	0.385705	0.86462	-6.88251	T-box 3	TBX3	0.5	0.999982	2.22	2.22	3.21	3.3	8.03	2.23	0	1	-0.09	1.06437	5.8	55.7152
212458_at	1.90204	3.7374	7.02392	1.89042	0.179865	0.86462	-5.99314	sprouty-related, EVH1 domain containing 2	SPRED2	0	0	7.8	5.99	6.64	6.58	9.48	5.65	1.81	3.50642	0.06	1.04247	3.83	14.2215
219578_s_at	1.90167	3.73647	3.17337	1.08457	0.376629	0.86462	-6.85739	cytoplasmic polyadenylation element binding protein 1	CPEB1	0	0	2.22	2.22	2.22	2.22	7.93	2.22	0	1	0	1	5.71	52.3457
200784_s_at	1.90117	3.73517	5.29187	1.72138	0.208208	0.86462	-6.17418	low density lipoprotein receptor-related protein 1	LRP1	0	0	5.84	4.37	4.37	4.29	8.52	4.37	1.47	2.77022	0.08	1.05702	4.15	17.7531
219561_at	1.90072	3.73399	8.72915	2.68334	0.0971315	0.86462	-5.19997	coatomer protein complex, subunit zeta 2	COPZ2	0	0	8.84	7.69	8.65	7.53	11.55	8.11	1.15	2.21914	1.12	2.17347	3.44	10.8528
215856_at	1.89493	3.71903	5.1494	1.89863	0.178615	0.86462	-5.98442	sialic acid binding Ig-like lectin 15	SIGLEC15	0.25	0.571436	6.88	3.41	5.37	5.55	6.04	3.64	3.47	11.0809	-0.18	1.13288	2.4	5.27803
228771_at	1.8927	3.71329	3.7844	4.13397	0.0404762	0.86462	-4.02822	adrenergic, beta, receptor kinase 2	ADRBK2	0	0	5.75	2.86	4.13	2.73	4.32	2.93	2.89	7.4127	1.4	2.63902	1.39	2.62079
214084_x_at	1.89211	3.71178	3.50729	1.1172	0.364931	0.86462	-6.82374	NA	NA	0.25	0.571436	8.16	2.6	2.6	2.45	2.6	2.63	5.56	47.1766	0.15	1.10957	-0.03	1.02101
219874_at	1.89109	3.70916	3.20539	1.33393	0.29666	0.86462	-6.59411	solute carrier family 12 (potassium/chloride transporters), member 8	SLC12A8	0	0	3	2.27	2.26	2.26	7.19	2.26	0.73	1.65864	0	1	4.93	30.4844
226066_at	1.89083	3.70848	6.74332	1.6794	0.216088	0.86462	-6.21953	microphthalmia-associated transcription factor	MITF	0.25	0.571436	7.92	4.67	6.34	6.89	8.8	5.84	3.25	9.51366	-0.55	1.46409	2.96	7.78124
204440_at	1.88937	3.70472	3.75605	1.33156	0.297324	0.86462	-6.59667	CD83 molecule	CD83	0	0	7.75	2.8	2.84	2.79	3.51	2.84	4.95	30.91	0.05	1.03526	0.67	1.59107
228716_at	1.88889	3.7035	3.17099	1.1682	0.347427	0.86462	-6.77058	thyroid hormone receptor, beta (erythroblastic leukemia viral (v-erb-a) oncogene homolog 2, avian)	THRB	0	0	2.51	2.24	2.22	2.22	7.61	2.22	0.27	1.20581	0	1	5.39	41.9326
1557905_s_at	1.8888	3.70327	8.62523	4.89576	0.0280811	0.86462	-3.53382	CD44 molecule (Indian blood group)	CD44	0	0	8.84	7.18	8.59	7.29	11.27	8.58	1.66	3.16017	1.3	2.46229	2.69	6.45313
1570155_at	1.88812	3.70152	3.59519	1.6786	0.216242	0.86462	-6.2204	NA	NA	0	0	3.95	2.46	2.88	2.88	6.79	2.62	1.49	2.80889	0	1	4.17	18.0009
229585_at	1.88781	3.70073	8.84188	1.6193	0.228015	0.86462	-6.28464	ADAMTS-like 1	ADAMTSL1	0.25	0.571436	10.16	6.19	8.18	8.57	11.02	8.93	3.97	15.6707	-0.39	1.31039	2.09	4.25748
204832_s_at	1.88767	3.70037	3.16545	1.86559	0.183711	0.86462	-6.01953	bone morphogenetic protein receptor, type IA	BMPR1A	0	0	4.08	2.22	2.22	2.22	6.02	2.22	1.86	3.63008	0	1	3.8	13.9288
1555471_a_at	1.88653	3.69745	3.16494	1.08457	0.376629	0.86462	-6.85739	formin 2	FMN2	0	0	2.22	2.22	2.22	2.22	7.88	2.22	0	1	0	1	5.66	50.5626
217497_at	1.88626	3.69674	5.77191	0.785984	0.503286	0.914897	-7.1451	thymidine phosphorylase	TYMP	0.75	0.999982	10.94	3.87	3.94	5.07	5.27	5.55	7.07	134.364	-1.13	2.18859	-0.28	1.21419
200953_s_at	1.88484	3.69312	12.4901	1.68441	0.215128	0.86462	-6.21411	cyclin D2	CCND2	0.25	0.571436	13.41	10.14	12.91	13.44	13.99	11.06	3.27	9.64646	-0.53	1.44393	2.93	7.6211
217523_at	1.88456	3.69239	3.57719	2.27501	0.131514	0.86462	-5.59523	CD44 molecule (Indian blood group)	CD44	0	0	4.26	2.32	2.83	2.52	6.48	3.06	1.94	3.83706	0.31	1.23971	3.42	10.7034
207510_at	1.87926	3.67886	3.26023	1.08369	0.376951	0.86462	-6.85829	bradykinin receptor B1	BDKRB1	0	0	2.32	2.32	2.32	2.32	7.96	2.32	0	1	0	1	5.64	49.8665
221111_at	1.87753	3.67445	3.16258	1.08507	0.376445	0.86462	-6.85687	interleukin 26	IL26	0.5	0.999982	2.22	2.23	2.22	2.22	7.85	2.22	-0.01	1.00696	0	1	5.63	49.5221
219191_s_at	1.87528	3.66873	3.15926	1.08457	0.376629	0.86462	-6.85739	bridging integrator 2	BIN2	0	0	7.85	2.22	2.22	2.22	2.22	2.22	5.63	49.5221	0	1	0	1
227084_at	1.87502	3.66806	6.50169	1.18899	0.340554	0.86462	-6.74872	dystrobrevin, alpha	DTNA	0.25	0.571436	6.51	5.38	6.73	7.38	9.08	3.94	1.13	2.18859	-0.65	1.56917	5.14	35.261
211336_x_at	1.87235	3.66129	3.16414	1.08457	0.376629	0.86462	-6.85739	leukocyte immunoglobulin-like receptor, subfamily B (with TM and ITIM domains), member 1	LILRB1	0	0	7.85	2.23	2.23	2.23	2.23	2.23	5.62	49.18	0	1	0	1
225717_at	1.87188	3.66008	5.46676	2.07825	0.15383	0.86462	-5.79601	KIAA1715	KIAA1715	0	0	6.23	3.89	5.3	5.3	7.68	4.4	2.34	5.06303	0	1	3.28	9.71356
226789_at	1.8697	3.65456	3.15913	1.1427	0.356062	0.86462	-6.79724	embigin homolog (mouse)	EMB	0	0	2.41	2.22	2.23	2.23	7.64	2.23	0.19	1.14076	0	1	5.41	42.5179
206825_at	1.86607	3.64538	3.46204	1.08457	0.376629	0.86462	-6.85739	oxytocin receptor	OXTR	0	0	8.13	2.53	2.53	2.53	2.53	2.53	5.6	48.5029	0	1	0	1
206101_at	1.86548	3.64389	3.15594	1.08319	0.377132	0.86462	-6.8588	extracellular matrix protein 2, female organ and adipocyte specific	ECM2	0.5	0.999982	2.22	2.23	2.22	2.22	7.82	2.22	-0.01	1.00696	0	1	5.6	48.5029
219308_s_at	1.86286	3.63728	5.46145	3.3909	0.0612195	0.86462	-4.58571	adenylate kinase 5	AK5	0	0	3.63	2.22	7.53	6.39	8.02	4.98	1.41	2.65737	1.14	2.20381	3.04	8.22491
226659_at	1.86282	3.63719	3.19534	1.08998	0.374661	0.86462	-6.85183	differentially expressed in FDCP 6 homolog (mouse)	DEF6	0.25	0.571436	7.81	2.24	2.35	2.23	2.22	2.31	5.57	47.5048	0.12	1.08673	-0.09	1.06437
229487_at	1.86241	3.63614	4.17799	0.859025	0.468886	0.889018	-7.07886	early B-cell factor 1	EBF1	0.5	0.999982	3.11	4.05	3.03	3.03	9.19	2.66	-0.94	1.91853	0	1	6.53	92.4115
231747_at	1.86198	3.63507	3.15261	1.08457	0.376629	0.86462	-6.85739	cysteinyl leukotriene receptor 1	CYSLTR1	0	0	7.81	2.22	2.22	2.22	2.22	2.22	5.59	48.1679	0	1	0	1
239412_at	1.86165	3.63423	3.16497	1.07968	0.378414	0.86462	-6.86239	interferon regulatory factor 5	IRF5	0.5	0.999982	7.83	2.23	2.23	2.23	2.23	2.25	5.6	48.5029	0	1	-0.02	1.01396
205708_s_at	1.85672	3.62184	3.49809	1.1477	0.35435	0.86462	-6.79203	transient receptor potential cation channel, subfamily M, member 2	TRPM2	0	0	8.31	2.95	2.48	2.28	2.48	2.48	5.36	41.0696	0.2	1.1487	0	1
214285_at	1.85625	3.62066	3.19908	1.12013	0.363898	0.86462	-6.8207	fatty acid binding protein 3, muscle and heart (mammary-derived growth inhibitor)	FABP3	0	0	2.39	2.27	2.28	2.28	7.72	2.27	0.12	1.08673	0	1	5.45	43.7133
220034_at	1.85555	3.6189	4.57	2.27084	0.131941	0.86462	-5.59941	interleukin-1 receptor-associated kinase 3	IRAK3	0	0	6.45	4.17	3.37	3.22	6.67	3.54	2.28	4.85678	0.15	1.10957	3.13	8.75435
203837_at	1.85244	3.6111	7.73657	2.15024	0.145136	0.86462	-5.72182	mitogen-activated protein kinase kinase kinase 5	MAP3K5	0	0	9.47	5.74	7.45	6.54	9.07	8.14	3.73	13.2691	0.91	1.87905	0.93	1.90528
222173_s_at	1.84971	3.60427	6.54639	3.88056	0.0462804	0.86462	-4.20918	TBC1 domain family, member 2	TBC1D2	0	0	8.33	5.72	5.9	5.04	8.19	6.1	2.61	6.10504	0.86	1.81504	2.09	4.25748
219938_s_at	1.84672	3.59681	6.62493	1.55672	0.241292	0.86462	-6.35259	proline-serine-threonine phosphatase interacting protein 2	PSTPIP2	0.25	0.571436	8.77	4.89	7.03	4.83	6.84	7.38	3.88	14.723	2.2	4.59479	-0.54	1.45397
203768_s_at	1.84667	3.59669	3.87546	1.82424	0.19035	0.86462	-6.06366	steroid sulfatase (microsomal), isozyme S	STS	0	0	4.42	2.87	3.24	3.13	6.73	2.85	1.55	2.92817	0.11	1.07923	3.88	14.723
207085_x_at	1.84613	3.59535	3.14469	1.08457	0.376629	0.86462	-6.85739	colony stimulating factor 2 receptor, alpha, low-affinity (granulocyte-macrophage)	CSF2RA	0	0	7.76	2.22	2.22	2.22	2.22	2.22	5.54	46.5271	0	1	0	1
1552580_at	1.84582	3.59457	3.2445	1.01496	0.402931	0.86462	-6.92799	tripartite motif family-like 2	TRIML2	0.5	0.999982	2.24	2.49	8.03	2.24	2.24	2.24	-0.25	1.18921	5.79	55.3304	0	1
221583_s_at	1.84576	3.59442	3.15041	1.74371	0.204159	0.86462	-6.1501	potassium large conductance calcium-activated channel, subfamily M, alpha member 1	KCNMA1	0	0	3.82	2.22	2.23	2.23	6.17	2.23	1.6	3.03143	0	1	3.94	15.3482
244313_at	1.84523	3.59311	3.14423	1.0941	0.373171	0.86462	-6.84759	complement component (3b/4b) receptor 1 (Knops blood group)	CR1	0	0	7.73	2.22	2.22	2.22	2.25	2.22	5.51	45.5696	0	1	0.03	1.02101
214366_s_at	1.84435	3.5909	3.14379	1.08457	0.376629	0.86462	-6.85739	arachidonate 5-lipoxygenase	ALOX5	0	0	7.75	2.22	2.22	2.22	2.22	2.22	5.53	46.2057	0	1	0	1
220014_at	1.84303	3.58762	3.84633	0.712915	0.540001	0.944327	-7.20785	proline rich 16	PRR16	0.5	0.999982	2.24	2.24	2.26	4.08	9.8	2.45	0	1	-1.82	3.53081	7.35	163.144
203548_s_at	1.84095	3.58246	3.1493	1.41462	0.275038	0.86462	-6.50691	lipoprotein lipase	LPL	0	0	3.15	2.23	6.83	2.22	2.23	2.23	0.92	1.89212	4.61	24.4201	0	1
213059_at	1.83995	3.57997	3.25228	1.08801	0.375375	0.86462	-6.85385	cAMP responsive element binding protein 3-like 1	CREB3L1	0	0	2.25	2.25	2.25	2.24	8.01	2.5	0	1	0.01	1.00696	5.51	45.5696
210916_s_at	1.83509	3.56792	7.47234	4.11803	0.0408106	0.86462	-4.03934	CD44 molecule (Indian blood group)	CD44	0	0	7.53	5.91	7.39	6.26	10.26	7.49	1.62	3.07375	1.13	2.18859	2.77	6.82108
235843_at	1.83482	3.56728	3.17974	1.42885	0.271419	0.86462	-6.49149	NA	NA	0	0	3.08	2.23	2.31	2.24	6.9	2.31	0.85	1.8025	0.07	1.04972	4.59	24.0839
210225_x_at	1.83419	3.5657	4.95763	1.16584	0.348217	0.86462	-6.77305	NA	NA	0	0	9.44	4.2	4.09	3.83	4.09	4.09	5.24	37.7918	0.26	1.19748	0	1
226844_at	1.83387	3.56491	3.23325	1.00992	0.40491	0.86462	-6.93304	MOB1, Mps One Binder kinase activator-like 2B (yeast)	MOBKL2B	0.5	0.999982	8	2.23	2.23	2.5	2.23	2.23	5.77	54.5686	-0.27	1.20581	0	1
222549_at	1.83385	3.56486	5.82865	0.61348	0.593667	0.989143	-7.28671	claudin 1	CLDN1	0.75	0.999982	10.77	2.57	6.03	6.33	3.44	5.84	8.2	294.067	-0.3	1.23114	-2.4	5.27803
225721_at	1.83326	3.56342	3.26899	1.08552	0.376283	0.86462	-6.85641	synaptopodin 2	SYNPO2	0	0	2.36	2.35	2.35	2.35	7.85	2.35	0.01	1.00696	0	1	5.5	45.2548
229222_at	1.83087	3.55752	4.1758	0.727011	0.532738	0.938051	-7.19604	acyl-CoA synthetase short-chain family member 3	ACSS3	0.75	0.999982	2.67	4.33	2.67	2.73	9.94	2.73	-1.66	3.16017	-0.06	1.04247	7.21	148.056
216950_s_at	1.83027	3.55603	3.13675	1.08457	0.376629	0.86462	-6.85739	NA	NA	0	0	7.71	2.22	2.22	2.22	2.22	2.22	5.49	44.9422	0	1	0	1
210784_x_at	1.8288	3.55243	4.76072	1.2779	0.312825	0.86462	-6.65427	NA	NA	0	0	8.81	3.88	3.89	3.81	4.33	3.84	4.93	30.4844	0.08	1.05702	0.49	1.40444
225718_at	1.82691	3.54776	6.67243	1.93449	0.173283	0.86462	-5.94646	KIAA1715	KIAA1715	0	0	7.47	5.56	6.45	6.44	8.84	5.28	1.91	3.75809	0.01	1.00696	3.56	11.7942
213060_s_at	1.82631	3.54629	3.16503	1.06982	0.382048	0.86462	-6.87249	chitinase 3-like 2	CHI3L2	0.75	0.999982	2.24	2.28	2.23	2.24	7.77	2.24	-0.04	1.02811	-0.01	1.00696	5.53	46.2057
219895_at	1.82437	3.54152	3.1338	1.08457	0.376629	0.86462	-6.85739	family with sequence similarity 70, member A	FAM70A	0	0	7.69	2.22	2.22	2.22	2.22	2.22	5.47	44.3235	0	1	0	1
205639_at	1.82425	3.54122	3.61108	1.08102	0.377925	0.86462	-6.86103	acyloxyacyl hydrolase (neutrophil)	AOAH	0.5	0.999982	8.18	2.7	2.69	2.7	2.7	2.7	5.48	44.6318	-0.01	1.00696	0	1
225496_s_at	1.82407	3.54079	3.16358	1.08628	0.376005	0.86462	-6.85563	synaptotagmin-like 2	SYTL2	0	0	2.25	2.25	2.25	2.25	7.72	2.25	0	1	0	1	5.47	44.3235
202273_at	1.82315	3.53854	3.6037	1.12906	0.360776	0.86462	-6.81144	platelet-derived growth factor receptor, beta polypeptide	PDGFRB	0	0	2.91	2.76	2.76	2.76	7.88	2.55	0.15	1.10957	0	1	5.33	40.2244
237217_at	1.82234	3.53655	5.32242	3.21954	0.0680037	0.86462	-4.7265	ADAMTS-like 1	ADAMTSL1	0	0	5.72	3.54	4.17	3.54	8.81	6.15	2.18	4.53154	0.63	1.54756	2.66	6.32033
243610_at	1.82226	3.53635	3.17294	1.50116	0.253868	0.86462	-6.41297	chromosome 9 open reading frame 135	C9orf135	0	0	6.64	2.26	3.35	2.26	2.26	2.26	4.38	20.8215	1.09	2.12874	0	1
209570_s_at	1.82087	3.53295	3.92629	1.11259	0.366558	0.86462	-6.82851	DNA segment on chromosome 4 (unique) 234 expressed sequence	D4S234E	0.25	0.571436	8.12	2.75	3.55	3.31	2.84	2.98	5.37	41.3553	0.24	1.18099	-0.14	1.10191
205554_s_at	1.81976	3.53023	5.72678	1.30414	0.305133	0.86462	-6.62615	deoxyribonuclease I-like 3	DNASE1L3	0.25	0.571436	11.61	7.01	4.77	3.31	3.53	4.13	4.6	24.2515	1.46	2.75108	-0.6	1.51572
207414_s_at	1.81914	3.52871	3.26389	1.68772	0.214496	0.86462	-6.21053	proprotein convertase subtilisin/kexin type 6	PCSK6	0	0	3.77	2.41	6.39	2.35	2.36	2.3	1.36	2.56685	4.04	16.4498	0.06	1.04247
201645_at	1.81771	3.52521	3.13047	1.08457	0.376629	0.86462	-6.85739	tenascin C	TNC	0	0	2.22	2.22	2.22	2.22	7.67	2.22	0	1	0	1	5.45	43.7133
222020_s_at	1.8165	3.52225	3.92591	1.63946	0.223925	0.86462	-6.26277	neurotrimin	NTM	0	0	3.13	2.93	4.15	3.06	7.23	3.06	0.2	1.1487	1.09	2.12874	4.17	18.0009
244334_at	1.81574	3.5204	3.63483	1.4436	0.267726	0.86462	-6.47549	translocation associated membrane protein 1-like 1	TRAM1L1	0.25	0.571436	4.87	2.43	2.5	3.29	6.27	2.46	2.44	5.42642	-0.79	1.72907	3.81	14.0257
215501_s_at	1.8143	3.51688	5.40747	1.68622	0.214782	0.86462	-6.21215	dual specificity phosphatase 10	DUSP10	0	0	5.87	4.49	4.54	4.49	8.54	4.52	1.38	2.60268	0.05	1.03526	4.02	16.2234
204780_s_at	1.81419	3.51663	8.30899	1.80392	0.193722	0.86462	-6.08541	Fas (TNF receptor superfamily, member 6)	FAS	0	0	8.61	8.33	8.45	7.22	10.58	6.66	0.28	1.21419	1.23	2.34567	3.92	15.1369
209569_x_at	1.81351	3.51497	3.12894	1.08457	0.376629	0.86462	-6.85739	DNA segment on chromosome 4 (unique) 234 expressed sequence	D4S234E	0	0	7.66	2.22	2.22	2.22	2.22	2.22	5.44	43.4113	0	1	0	1
234974_at	1.81341	3.51471	8.03456	2.24858	0.134256	0.86462	-5.62183	galactose mutarotase (aldose 1-epimerase)	GALM	0	0	10.99	7.67	6.85	6.56	8.99	7.15	3.32	9.98664	0.29	1.22264	1.84	3.5801
239903_at	1.81178	3.51076	3.18349	1.08507	0.376445	0.86462	-6.85687	NA	NA	0.25	0.571436	2.22	2.23	2.24	2.23	7.8	2.37	-0.01	1.00696	0.01	1.00696	5.43	43.1115
204451_at	1.80971	3.50571	7.53083	2.47526	0.112938	0.86462	-5.39765	frizzled homolog 1 (Drosophila)	FZD1	0	0	7.57	5.8	8.96	8.5	8.78	5.57	1.77	3.41054	0.46	1.37554	3.21	9.25351
205692_s_at	1.80899	3.50398	3.81121	0.793605	0.49959	0.911444	-7.13834	CD38 molecule	CD38	0.5	0.999982	9.25	2.55	2.44	3.72	2.45	2.45	6.7	103.968	-1.28	2.42839	0	1
236359_at	1.80869	3.50324	3.12596	1.08457	0.376629	0.86462	-6.85739	sodium channel, voltage-gated, type IV, beta	SCN4B	0	0	7.65	2.22	2.22	2.22	2.22	2.22	5.43	43.1115	0	1	0	1
225646_at	1.80632	3.49749	12.3168	2.80019	0.0895298	0.86462	-5.09241	cathepsin C	CTSC	0	0	14.13	11.31	12.9	10.76	12.64	12.17	2.82	7.06162	2.14	4.40762	0.47	1.38511
228450_at	1.80623	3.49726	3.131	1.392	0.280911	0.86462	-6.53142	pleckstrin homology domain containing, family A member 7	PLEKHA7	0	0	6.81	2.23	2.22	2.22	3.07	2.23	4.58	23.9176	0	1	0.84	1.79005
226186_at	1.80552	3.49554	7.35388	1.47498	0.260062	0.86462	-6.44141	tropomodulin 2 (neuronal)	TMOD2	0.25	0.571436	8.63	6.29	7.19	7.9	8.95	5.16	2.34	5.06303	-0.71	1.6358	3.79	13.8326
242500_at	1.80474	3.49367	3.14788	2.16857	0.143023	0.86462	-5.70306	NA	NA	0	0	4.99	2.24	4.91	2.24	2.25	2.25	2.75	6.72717	2.67	6.36429	0	1
229968_at	1.80454	3.49317	3.79603	1.11996	0.363958	0.86462	-6.82088	NA	NA	0	0	8.29	2.99	2.92	2.89	2.89	2.8	5.3	39.3966	0.03	1.02101	0.09	1.06437
205729_at	1.80408	3.49205	4.02632	1.01275	0.403799	0.86462	-6.93021	oncostatin M receptor	OSMR	0.5	0.999982	3.75	2.73	2.59	3.67	8.44	2.97	1.02	2.02792	-1.08	2.11404	5.47	44.3235
228964_at	1.80364	3.491	4.12031	7.58839	0.0105156	0.86462	-2.21828	PR domain containing 1, with ZNF domain	PRDM1	0	0	7.33	5.1	3.68	2.34	4.06	2.22	2.23	4.69134	1.34	2.53151	1.84	3.5801
241068_at	1.80333	3.49025	3.16114	1.0513	0.388967	0.86462	-6.89134	NA	NA	0.5	0.999982	7.75	2.22	2.22	2.34	2.22	2.22	5.53	46.2057	-0.12	1.08673	0	1
236203_at	1.80106	3.48476	3.12215	1.08457	0.376629	0.86462	-6.85739	major histocompatibility complex, class II, DQ alpha 1	HLA-DQA1	0	0	7.62	2.22	2.22	2.22	2.22	2.22	5.4	42.2243	0	1	0	1
205568_at	1.80098	3.48457	3.44012	1.08457	0.376629	0.86462	-6.85739	aquaporin 9	AQP9	0	0	2.54	2.54	2.54	2.54	7.94	2.54	0	1	0	1	5.4	42.2243
201008_s_at	1.79884	3.47939	7.59198	1.89337	0.179415	0.86462	-5.99	thioredoxin interacting protein	TXNIP	0	0	8.8	8.16	7.33	6.44	9.34	5.49	0.64	1.55833	0.89	1.85318	3.85	14.42
243824_at	1.79632	3.47334	3.79869	2.0861	0.152849	0.86462	-5.78787	NA	NA	0	0	5.36	2.22	5.55	3.3	3.18	3.18	3.14	8.81524	2.25	4.75683	0	1
205239_at	1.79571	3.47187	3.43791	1.06101	0.385325	0.86462	-6.88148	amphiregulin	AREG	0.5	0.999982	2.73	2.48	2.43	2.74	7.85	2.4	0.25	1.18921	-0.31	1.23971	5.45	43.7133
214560_at	1.79344	3.46641	3.11834	1.08457	0.376629	0.86462	-6.85739	formyl peptide receptor 3	FPR3	0	0	7.6	2.22	2.22	2.22	2.22	2.22	5.38	41.6429	0	1	0	1
216252_x_at	1.7929	3.46511	6.07368	1.48714	0.257163	0.86462	-6.42821	Fas (TNF receptor superfamily, member 6)	FAS	0.25	0.571436	5.75	5.77	6.22	5.15	8.94	4.61	-0.02	1.01396	1.07	2.09943	4.33	20.1122
209692_at	1.79209	3.46316	3.11766	1.08457	0.376629	0.86462	-6.85739	eyes absent homolog 2 (Drosophila)	EYA2	0	0	7.6	2.22	2.22	2.22	2.22	2.22	5.38	41.6429	0	1	0	1
217220_at	1.792	3.46295	3.11762	1.08457	0.376629	0.86462	-6.85739	hypothetical protein LOC100287387	LOC100287387	0	0	2.22	2.22	2.22	2.22	7.6	2.22	0	1	0	1	5.38	41.6429
1562321_at	1.79062	3.45964	3.2044	1.04706	0.39057	0.86462	-6.89564	pyruvate dehydrogenase kinase, isozyme 4	PDK4	0.5	0.999982	7.8	2.3	2.25	2.4	2.25	2.22	5.5	45.2548	-0.15	1.10957	0.03	1.02101
207017_at	1.78969	3.4574	3.15359	1.08457	0.376629	0.86462	-6.85739	RAB27B, member RAS oncogene family	RAB27B	0	0	2.26	2.26	2.26	2.26	7.63	2.26	0	1	0	1	5.37	41.3553
207992_s_at	1.78957	3.45711	6.74879	1.32423	0.29939	0.86462	-6.60456	adenosine monophosphate deaminase 3	AMPD3	0.25	0.571436	8.68	7.02	4.9	5.59	9.34	4.96	1.66	3.16017	-0.69	1.61328	4.38	20.8215
227955_s_at	1.7858	3.44809	8.70759	1.45591	0.264688	0.86462	-6.46213	ephrin-A5	EFNA5	0.25	0.571436	10.01	5.62	9.69	9.7	9.1	8.13	4.39	20.9663	-0.01	1.00696	0.97	1.95884
227467_at	1.78407	3.44397	7.8471	2.07445	0.154306	0.86462	-5.79994	retinol dehydrogenase 10 (all-trans)	RDH10	0.25	0.571436	8.47	6.07	8.24	8.29	9.51	6.51	2.4	5.27803	-0.05	1.03526	3	8
202087_s_at	1.78407	3.44395	11.6988	2.39899	0.119581	0.86462	-5.47207	cathepsin L1	CTSL1	0	0	13.11	10.69	10.88	10.7	13.78	11.03	2.42	5.35171	0.18	1.13288	2.75	6.72717
226219_at	1.7837	3.44308	3.14671	1.11239	0.36663	0.86462	-6.82872	Rho GTPase activating protein 30	ARHGAP30	0	0	7.5	2.24	2.26	2.26	2.35	2.26	5.26	38.3193	0	1	0.09	1.06437
228721_at	1.78332	3.44218	3.19376	1.06962	0.382122	0.86462	-6.87269	LOC26172 sequence	LOC26172	0.5	0.999982	2.25	2.3	2.3	2.3	7.7	2.3	-0.05	1.03526	0	1	5.4	42.2243
212940_at	1.77931	3.43262	4.58835	1.0815	0.377749	0.86462	-6.86053	collagen, type VI, alpha 1	COL6A1	0.5	0.999982	3.92	3.89	3.57	3.61	8.94	3.59	0.03	1.02101	-0.04	1.02811	5.35	40.7859
217525_at	1.77878	3.43137	3.11101	1.08457	0.376629	0.86462	-6.85739	olfactomedin-like 1	OLFML1	0	0	2.22	2.22	2.22	2.22	7.56	2.22	0	1	0	1	5.34	40.5042
214181_x_at	1.77716	3.42752	3.48481	0.867523	0.465032	0.886144	-7.07095	leukocyte specific transcript 1	LST1	0.75	0.999982	8.53	2.31	2.29	2.78	2.3	2.7	6.22	74.5429	-0.49	1.40444	-0.4	1.31951
206120_at	1.77663	3.42625	3.10993	1.08457	0.376629	0.86462	-6.85739	CD33 molecule	CD33	0	0	7.55	2.22	2.22	2.22	2.22	2.22	5.33	40.2244	0	1	0	1
206407_s_at	1.77612	3.42505	3.14126	1.06524	0.383746	0.86462	-6.87716	chemokine (C-C motif) ligand 13	CCL13	0.5	0.999982	2.23	2.23	2.23	2.3	7.62	2.23	0	1	-0.07	1.04972	5.39	41.9326
204994_at	1.77572	3.42408	5.24281	0.616527	0.591959	0.987532	-7.28442	myxovirus (influenza virus) resistance 2 (mouse)	MX2	0.5	0.999982	9.66	3.18	2.22	6.36	6.51	3.52	6.48	89.2636	-4.14	17.6305	2.99	7.94474
212915_at	1.77506	3.42252	3.98722	0.633509	0.582516	0.980072	-7.27149	PDZ domain containing ring finger 3	PDZRN3	0.5	0.999982	2.43	2.32	2.29	4.75	9.9	2.23	0.11	1.07923	-2.46	5.50217	7.67	203.657
227607_at	1.77441	3.42097	6.05784	1.19704	0.337935	0.86462	-6.74023	STAM binding protein-like 1	STAMBPL1	0.25	0.571436	5.63	4.99	4.55	4.81	10.66	5.71	0.64	1.55833	-0.26	1.19748	4.95	30.91
222783_s_at	1.77427	3.42065	3.18979	1.08457	0.376629	0.86462	-6.85739	SPARC related modular calcium binding 1	SMOC1	0	0	2.3	2.3	2.3	2.3	7.63	2.3	0	1	0	1	5.33	40.2244
230769_at	1.77293	3.41747	4.5104	1.94765	0.171377	0.86462	-5.93257	DENN/MADD domain containing 2C	DENND2C	0.25	0.571436	5.89	3.28	4.29	4.49	6.01	3.1	2.61	6.10504	-0.2	1.1487	2.91	7.51618
205829_at	1.77291	3.41744	3.84279	1.92168	0.175164	0.86462	-5.96	hydroxysteroid (17-beta) dehydrogenase 1	HSD17B1	0	0	6.44	2.96	2.97	2.95	4.77	2.96	3.48	11.1579	0.02	1.01396	1.81	3.50642
217047_s_at	1.77183	3.41488	5.12654	1.29981	0.306388	0.86462	-6.6308	family with sequence similarity 13, member A	FAM13A	0	0	6.41	6.34	3.01	2.49	8.62	3.9	0.07	1.04972	0.52	1.43396	4.72	26.3549
230300_at	1.7714	3.41386	4.71066	2.25384	0.133705	0.86462	-5.61653	NA	NA	0	0	4.78	3.45	4.77	4.21	7.24	3.82	1.33	2.51403	0.56	1.47427	3.42	10.7034
206662_at	1.77137	3.41378	11.2299	2.35275	0.123859	0.86462	-5.51769	glutaredoxin (thioltransferase)	GLRX	0	0	12.17	10.52	10.27	9.84	13.91	10.67	1.65	3.13834	0.43	1.34723	3.24	9.44794
202728_s_at	1.77043	3.41156	9.3273	3.97109	0.0440822	0.86462	-4.1435	latent transforming growth factor beta binding protein 1	LTBP1	0	0	8.89	8.04	10.36	8.39	11.39	8.89	0.85	1.8025	1.97	3.91768	2.5	5.65685
227811_at	1.76943	3.4092	3.10634	1.08457	0.376629	0.86462	-6.85739	FYVE, RhoGEF and PH domain containing 3	FGD3	0	0	7.53	2.22	2.22	2.22	2.22	2.22	5.31	39.6706	0	1	0	1
204345_at	1.76933	3.40896	3.92311	1.07308	0.380843	0.86462	-6.86916	collagen, type XVI, alpha 1	COL16A1	0.5	0.999982	3.23	3.04	2.82	3.04	8.38	3.04	0.19	1.14076	-0.22	1.16473	5.34	40.5042
225270_at	1.76858	3.40717	3.21167	1.01043	0.404709	0.86462	-6.93253	neogenin homolog 1 (chicken)	NEO1	0.5	0.999982	2.28	2.54	2.22	2.22	7.78	2.22	-0.26	1.19748	0	1	5.56	47.1766
217284_x_at	1.76853	3.40707	3.15612	1.67623	0.216696	0.86462	-6.22295	serine hydrolase-like 2	SERHL2	0	0	6.18	2.26	2.28	2.25	3.66	2.31	3.92	15.1369	0.03	1.02101	1.35	2.54912
239624_at	1.76701	3.40348	3.10512	1.08457	0.376629	0.86462	-6.85739	NA	NA	0	0	2.22	2.22	2.22	2.22	7.52	2.22	0	1	0	1	5.3	39.3966
204490_s_at	1.76672	3.4028	8.96538	4.33067	0.0366431	0.86462	-3.89373	CD44 molecule (Indian blood group)	CD44	0	0	9.18	7.31	8.88	7.92	11.48	9.01	1.87	3.65533	0.96	1.94531	2.47	5.54044
242856_at	1.76517	3.39915	5.80846	3.59141	0.0544011	0.86462	-4.42704	NA	NA	0	0	5.11	3.26	6.6	5.8	8.36	5.72	1.85	3.605	0.8	1.7411	2.64	6.23332
209835_x_at	1.76399	3.39637	9.09845	3.5061	0.0571683	0.86462	-4.49376	CD44 molecule (Indian blood group)	CD44	0	0	9.37	7.56	8.91	8.11	11.66	8.98	1.81	3.50642	0.8	1.7411	2.68	6.40856
60474_at	1.7637	3.39567	3.28008	1.02113	0.400524	0.86462	-6.92181	fermitin family homolog 1 (Drosophila)	FERMT1	0.5	0.999982	2.22	2.44	2.38	2.38	7.89	2.38	-0.22	1.16473	0	1	5.51	45.5696
213948_x_at	1.76322	3.39455	3.11932	1.09257	0.373725	0.86462	-6.84917	cell adhesion molecule 3	CADM3	0.25	0.571436	7.5	2.24	2.23	2.24	2.27	2.24	5.26	38.3193	-0.01	1.00696	0.03	1.02101
244241_x_at	1.76319	3.39447	3.44184	1.47056	0.261127	0.86462	-6.44622	NA	NA	0.25	0.571436	2.35	2.59	3.91	2.59	6.71	2.51	-0.24	1.18099	1.32	2.49666	4.2	18.3792
216905_s_at	1.76178	3.39117	3.13291	1.07897	0.378675	0.86462	-6.86312	suppression of tumorigenicity 14 (colon carcinoma)	ST14	0.5	0.999982	7.55	2.25	2.25	2.26	2.25	2.25	5.3	39.3966	-0.01	1.00696	0	1
213780_at	1.76128	3.38999	3.10913	1.25449	0.319871	0.86462	-6.67927	trichohyalin	TCHH	0	0	7.03	2.23	2.23	2.22	2.71	2.23	4.8	27.8576	0.01	1.00696	0.48	1.39474
213169_at	1.76045	3.38805	3.11553	1.26115	0.31785	0.86462	-6.67217	sema domain, seven thrombospondin repeats (type 1 and type 1-like), transmembrane domain (TM) and short cytoplasmic domain, (semaphorin) 5A	SEMA5A	0	0	2.24	2.22	2.73	2.24	7.02	2.24	0.02	1.01396	0.49	1.40444	4.78	27.4741
235733_at	1.75862	3.38374	3.55738	1.06715	0.383038	0.86462	-6.87521	NA	NA	0.5	0.999982	2.94	2.46	2.54	3.04	7.83	2.54	0.48	1.39474	-0.5	1.41421	5.29	39.1245
203922_s_at	1.75702	3.37999	3.10013	1.08457	0.376629	0.86462	-6.85739	cytochrome b-245, beta polypeptide	CYBB	0	0	7.49	2.22	2.22	2.22	2.22	2.22	5.27	38.5859	0	1	0	1
1558846_at	1.75583	3.3772	3.1109	1.08107	0.377908	0.86462	-6.86098	pancreatic lipase-related protein 3	PNLIPRP3	0.5	0.999982	2.23	2.23	2.22	2.23	7.51	2.23	0	1	-0.01	1.00696	5.28	38.8542
237904_at	1.75506	3.3754	3.09915	1.08457	0.376629	0.86462	-6.85739	NA	NA	0	0	7.49	2.22	2.22	2.22	2.22	2.22	5.27	38.5859	0	1	0	1
228080_at	1.75506	3.3754	8.0536	1.51278	0.251174	0.86462	-6.40034	layilin	LAYN	0.25	0.571436	9.63	7.12	7.04	7.74	10.12	6.67	2.51	5.6962	-0.7	1.6245	3.45	10.9283
209763_at	1.75295	3.37048	3.12483	1.07908	0.378635	0.86462	-6.86301	chordin-like 1	CHRDL1	0.75	0.999982	2.24	2.25	2.24	2.25	7.53	2.25	-0.01	1.00696	-0.01	1.00696	5.28	38.8542
213733_at	1.75088	3.36564	5.5279	1.24404	0.323077	0.86462	-6.69041	myosin IF	MYO1F	0.25	0.571436	9.75	4.95	4.8	4.32	4.67	4.68	4.8	27.8576	0.48	1.39474	-0.01	1.00696
223961_s_at	1.75077	3.36538	3.40998	1.35575	0.290627	0.86462	-6.5706	cytokine inducible SH2-containing protein	CISH	0	0	7.35	2.8	2.69	2.46	2.82	2.35	4.55	23.4254	0.23	1.17283	0.47	1.38511
203769_s_at	1.74715	3.35694	7.23194	1.83289	0.188937	0.86462	-6.05442	steroid sulfatase (microsomal), isozyme S	STS	0.25	0.571436	7.92	5.99	6.71	6.84	9.69	6.25	1.93	3.81055	-0.13	1.09429	3.44	10.8528
205067_at	1.74682	3.35617	3.3441	1.0816	0.377713	0.86462	-6.86043	interleukin 1, beta	IL1B	0.5	0.999982	7.56	2.31	2.55	2.55	2.55	2.56	5.25	38.0546	0	1	-0.01	1.00696
223809_at	1.74312	3.34758	3.09654	1.1211	0.363558	0.86462	-6.8197	regulator of G-protein signaling 18	RGS18	0	0	7.34	2.23	2.23	2.22	2.34	2.23	5.11	34.5353	0.01	1.00696	0.11	1.07923
207104_x_at	1.74274	3.34669	3.09299	1.08457	0.376629	0.86462	-6.85739	leukocyte immunoglobulin-like receptor, subfamily B (with TM and ITIM domains), member 1	LILRB1	0	0	7.45	2.22	2.22	2.22	2.22	2.22	5.23	37.5307	0	1	0	1
207433_at	1.74261	3.34639	3.09856	1.08457	0.376629	0.86462	-6.85739	interleukin 10	IL10	0	0	7.45	2.22	2.23	2.23	2.23	2.23	5.23	37.5307	0	1	0	1
212014_x_at	1.74211	3.34525	8.89229	4.1006	0.0411809	0.86462	-4.05154	CD44 molecule (Indian blood group)	CD44	0	0	9.01	7.52	8.82	7.73	11.46	8.82	1.49	2.80889	1.09	2.12874	2.64	6.23332
214099_s_at	1.74195	3.34487	3.43206	1.53731	0.245599	0.86462	-6.37368	phosphodiesterase 4D interacting protein	PDE4DIP	0	0	3.54	2.62	2.62	2.47	6.75	2.59	0.92	1.89212	0.15	1.10957	4.16	17.8766
1555419_a_at	1.74136	3.3435	9.14272	1.76877	0.199733	0.86462	-6.12314	N-acylsphingosine amidohydrolase (acid ceramidase) 1	ASAH1	0.25	0.571436	11.33	9.33	8.48	8.71	10.22	6.78	2	4	-0.23	1.17283	3.44	10.8528
220005_at	1.74089	3.34241	3.09206	1.08457	0.376629	0.86462	-6.85739	purinergic receptor P2Y, G-protein coupled, 13	P2RY13	0	0	7.44	2.22	2.22	2.22	2.22	2.22	5.22	37.2715	0	1	0	1
229670_at	1.74054	3.3416	3.25504	1.08088	0.377977	0.86462	-6.86117	NA	NA	0.75	0.999982	7.93	2.7	2.22	2.23	2.22	2.23	5.23	37.5307	-0.01	1.00696	-0.01	1.00696
226272_at	1.74053	3.34157	6.70495	2.53815	0.107823	0.86462	-5.33707	RCAN family member 3	RCAN3	0	0	8.49	5.66	7.62	5.56	6.61	6.29	2.83	7.11074	2.06	4.16986	0.32	1.24833
204858_s_at	1.74041	3.3413	4.42151	1.02568	0.398758	0.86462	-6.91723	thymidine phosphorylase	TYMP	0.5	0.999982	8.89	3.48	3.24	3.48	3.74	3.7	5.41	42.5179	-0.24	1.18099	0.04	1.02811
228575_at	1.7393	3.33873	3.16912	1.1191	0.364262	0.86462	-6.82178	interleukin 20 receptor beta	IL20RB	0	0	2.4	2.31	2.3	2.28	7.41	2.3	0.09	1.06437	0.02	1.01396	5.11	34.5353
202178_at	1.73523	3.32932	3.51708	1.86123	0.184397	0.86462	-6.02418	protein kinase C, zeta	PRKCZ	0.25	0.571436	5.99	2.56	2.75	2.82	4.41	2.57	3.43	10.7779	-0.07	1.04972	1.84	3.5801
1552457_a_at	1.7337	3.32579	7.08997	4.5056	0.0336447	0.86462	-3.77827	ADAMTS-like 1	ADAMTSL1	0	0	7.3	5.53	7.1	6.11	9.47	7.03	1.77	3.41054	0.99	1.98618	2.44	5.42642
208180_s_at	1.7317	3.32118	3.10945	1.09498	0.372855	0.86462	-6.84669	histone cluster 1, H4h	HIST1H4H	0	0	2.25	2.22	2.25	2.25	7.42	2.25	0.03	1.02101	0	1	5.17	36.0019
202988_s_at	1.73036	3.31811	3.18331	1.08457	0.376629	0.86462	-6.85739	regulator of G-protein signaling 1	RGS1	0	0	7.51	2.32	2.32	2.32	2.32	2.32	5.19	36.5044	0	1	0	1
227727_at	1.72908	3.31515	3.32993	1.07083	0.381672	0.86462	-6.87145	MAS-related GPR, member F	MRGPRF	0.5	0.999982	2.45	2.44	2.45	2.51	7.68	2.45	0.01	1.00696	-0.06	1.04247	5.23	37.5307
206178_at	1.72782	3.31227	3.25611	1.5298	0.247291	0.86462	-6.38185	phospholipase A2, group V	PLA2G5	0.25	0.571436	3.82	2.29	2.3	2.59	6.24	2.29	1.53	2.88786	-0.29	1.22264	3.95	15.455
235438_at	1.72642	3.30906	3.08483	1.08457	0.376629	0.86462	-6.85739	NA	NA	0	0	2.22	2.22	2.22	2.22	7.4	2.22	0	1	0	1	5.18	36.2523
204319_s_at	1.72618	3.3085	10.2468	8.54795	0.00800705	0.86462	-1.86172	regulator of G-protein signaling 10	RGS10	0	0	11.31	9.84	10.19	8.63	11.83	9.67	1.47	2.77022	1.56	2.94854	2.16	4.46915
201963_at	1.72444	3.30451	9.49199	2.71391	0.0950621	0.86462	-5.17159	acyl-CoA synthetase long-chain family member 1	ACSL1	0	0	10.08	7.93	9.26	8.88	11.72	9.08	2.15	4.43828	0.38	1.30134	2.64	6.23332
241864_x_at	1.72401	3.30353	3.35238	0.966346	0.422427	0.866269	-6.97623	NA	NA	0.5	0.999982	2.39	2.3	2.33	2.83	7.93	2.35	0.09	1.06437	-0.5	1.41421	5.58	47.8352
230110_at	1.72344	3.30223	4.01899	2.04151	0.158524	0.86462	-5.83417	mucolipin 2	MCOLN2	0	0	6.29	3.16	3.16	3.16	5.2	3.16	3.13	8.75435	0	1	2.04	4.11246
203997_at	1.72229	3.29961	3.17621	2.21566	0.137776	0.86462	-5.65512	protein tyrosine phosphatase, non-receptor type 3	PTPN3	0	0	5	2.3	2.34	2.3	4.76	2.34	2.7	6.49802	0.04	1.02811	2.42	5.35171
204979_s_at	1.72196	3.29883	4.82379	1.39017	0.281392	0.86462	-6.53339	SH3 domain binding glutamic acid-rich protein	SH3BGR	0.25	0.571436	4.87	4.04	3.85	3.88	8.33	3.97	0.83	1.77769	-0.03	1.02101	4.36	20.5348
203028_s_at	1.72148	3.29774	11.5571	3.84966	0.0470654	0.86462	-4.23188	cytochrome b-245, alpha polypeptide	CYBA	0	0	13.4	11.37	11.5	10.73	12.35	9.99	2.03	4.08405	0.77	1.70527	2.36	5.1337
228116_at	1.72101	3.29668	7.44573	1.98318	0.166361	0.86462	-5.89518	double homeobox A pseudogene 10	DUXAP10	0	0	5.45	4.88	11.58	10.58	7.89	4.3	0.57	1.48452	1	2	3.59	12.042
225282_at	1.72052	3.29556	6.49639	2.77711	0.0909662	0.86462	-5.11346	small ArfGAP2	SMAP2	0	0	8.05	5.65	5.95	5.57	8.07	5.68	2.4	5.27803	0.38	1.30134	2.39	5.24157
213422_s_at	1.71872	3.29145	4.01397	0.847384	0.474216	0.892298	-7.08963	matrix-remodelling associated 8	MXRA8	0.75	0.999982	3.29	3.88	2.67	3.04	8.66	2.55	-0.59	1.50525	-0.37	1.29235	6.11	69.0706
243087_at	1.71756	3.2888	3.0804	1.08457	0.376629	0.86462	-6.85739	WD repeat domain 63	WDR63	0	0	2.22	2.22	2.22	2.22	7.37	2.22	0	1	0	1	5.15	35.5062
207233_s_at	1.71653	3.28646	6.74765	2.12703	0.147868	0.86462	-5.74565	microphthalmia-associated transcription factor	MITF	0.25	0.571436	7.66	5.22	6.56	6.58	8.61	5.87	2.44	5.42642	-0.02	1.01396	2.74	6.6807
210998_s_at	1.71516	3.28334	3.18517	1.07064	0.381743	0.86462	-6.87165	hepatocyte growth factor (hepapoietin A; scatter factor)	HGF	0.75	0.999982	2.29	2.32	2.29	2.3	7.55	2.36	-0.03	1.02101	-0.01	1.00696	5.19	36.5044
232204_at	1.71148	3.27497	3.58254	0.919011	0.442329	0.874174	-7.0222	early B-cell factor 1	EBF1	0.5	0.999982	2.64	3.65	2.8	2.31	7.88	2.22	-1.01	2.01391	0.49	1.40444	5.66	50.5626
212353_at	1.71028	3.27225	4.68161	1.95539	0.170267	0.86462	-5.9244	sulfatase 1	SULF1	0	0	4.19	2.34	2.51	2.51	9.91	6.63	1.85	3.605	0	1	3.28	9.71356
204052_s_at	1.71003	3.27169	3.07664	1.08457	0.376629	0.86462	-6.85739	secreted frizzled-related protein 4	SFRP4	0	0	2.22	2.22	2.22	2.22	7.35	2.22	0	1	0	1	5.13	35.0174
203920_at	1.70914	3.26965	4.98899	2.13622	0.146778	0.86462	-5.7362	nuclear receptor subfamily 1, group H, member 3	NR1H3	0.25	0.571436	7.06	4.72	3.45	3.46	7.01	4.22	2.34	5.06303	-0.01	1.00696	2.79	6.9163
209396_s_at	1.70835	3.26788	3.0758	1.08457	0.376629	0.86462	-6.85739	chitinase 3-like 1 (cartilage glycoprotein-39)	CHI3L1	0	0	2.22	2.22	2.22	2.22	7.35	2.22	0	1	0	1	5.13	35.0174
205364_at	1.70803	3.26715	5.1689	1.97717	0.167197	0.86462	-5.90149	acyl-Coenzyme A oxidase 2, branched chain	ACOX2	0.25	0.571436	5.59	3.51	5.06	5.13	7.41	4.3	2.08	4.22807	-0.07	1.04972	3.11	8.63383
220088_at	1.70793	3.26692	3.07558	1.08457	0.376629	0.86462	-6.85739	complement component 5a receptor 1	C5AR1	0	0	7.35	2.22	2.22	2.22	2.22	2.22	5.13	35.0174	0	1	0	1
209255_at	1.70791	3.26687	7.4771	1.71224	0.209892	0.86462	-6.18404	kelch domain containing 10	KLHDC10	0.25	0.571436	7.64	5.5	9.35	6.02	8	8.34	2.14	4.40762	3.33	10.0561	-0.34	1.26576
227684_at	1.70674	3.26422	4.14283	2.12272	0.148383	0.86462	-5.75008	sphingosine-1-phosphate receptor 2	S1PR2	0	0	5.89	3.02	3.42	3.42	5.67	3.42	2.87	7.31065	0	1	2.25	4.75683
206030_at	1.70563	3.2617	3.16592	1.08966	0.374779	0.86462	-6.85216	aspartoacylase (Canavan disease)	ASPA	0	0	2.25	2.25	2.28	2.26	7.53	2.43	0	1	0.02	1.01396	5.1	34.2968
244864_at	1.70435	3.25882	3.45624	1.58909	0.234311	0.86462	-6.31743	NA	NA	0.25	0.571436	3.93	2.32	2.62	2.88	6.38	2.61	1.61	3.05252	-0.26	1.19748	3.77	13.6422
218627_at	1.70409	3.25824	11.8488	2.08849	0.152552	0.86462	-5.7854	DNA-damage regulated autophagy modulator 1	DRAM1	0.25	0.571436	13.33	10.61	11.29	11.34	13.48	11.04	2.72	6.58873	-0.05	1.03526	2.44	5.42642
231001_at	1.70266	3.25501	3.07295	1.08457	0.376629	0.86462	-6.85739	fin bud initiation factor homolog (zebrafish)	FIBIN	0	0	2.22	2.22	2.22	2.22	7.33	2.22	0	1	0	1	5.11	34.5353
207039_at	1.70186	3.2532	8.79777	1.57526	0.237264	0.86462	-6.33245	cyclin-dependent kinase inhibitor 2A (melanoma, p16, inhibits CDK4)	CDKN2A	0.25	0.571436	9.36	6.99	8.3	8.88	11.29	7.97	2.37	5.16941	-0.58	1.49485	3.32	9.98664
203498_at	1.70156	3.25252	3.26996	1.00964	0.405019	0.86462	-6.93332	regulator of calcineurin 2	RCAN2	0.75	0.999982	2.34	2.46	2.34	2.47	7.69	2.33	-0.12	1.08673	-0.13	1.09429	5.36	41.0696
232617_at	1.70094	3.25113	7.55883	1.21701	0.331529	0.86462	-6.71911	cathepsin S	CTSS	0.25	0.571436	12.21	7.63	6.96	7.51	6.05	4.98	4.58	23.9176	-0.55	1.46409	1.07	2.09943
225647_s_at	1.69848	3.24559	12.5521	2.21928	0.137383	0.86462	-5.65145	cathepsin C	CTSC	0	0	14.46	11.53	12.95	10.9	12.79	12.67	2.93	7.6211	2.05	4.14106	0.12	1.08673
204337_at	1.69758	3.24356	11.3093	2.79539	0.0898258	0.86462	-5.09678	regulator of G-protein signaling 4	RGS4	0	0	11.29	8.31	11.57	10.77	13.62	12.31	2.98	7.88986	0.8	1.7411	1.31	2.47942
226777_at	1.69654	3.24123	3.86393	0.711472	0.540749	0.94497	-7.20905	NA	NA	0.5	0.999982	2.61	2.25	2.59	4.55	8.94	2.25	0.36	1.28343	-1.96	3.89062	6.69	103.25
214767_s_at	1.69459	3.23684	3.06891	1.08457	0.376629	0.86462	-6.85739	heat shock protein, alpha-crystallin-related, B6	HSPB6	0	0	2.22	2.22	2.22	2.22	7.31	2.22	0	1	0	1	5.09	34.0598
206561_s_at	1.69415	3.23586	3.27063	1.30326	0.305386	0.86462	-6.62709	aldo-keto reductase family 1, member B10 (aldose reductase)	AKR1B10	0	0	2.85	2.26	2.47	2.47	7.03	2.54	0.59	1.50525	0	1	4.49	22.4711
229295_at	1.69392	3.23534	6.15667	2.12955	0.147568	0.86462	-5.74306	hypothetical protein LOC150166	LOC150166	0	0	8.62	5.7	6	5.97	6.39	4.25	2.92	7.56846	0.03	1.02101	2.14	4.40762
233388_at	1.6911	3.22902	3.18821	1.02665	0.398382	0.86462	-6.91626	NA	NA	0.5	0.999982	2.28	2.28	2.27	2.47	7.55	2.28	0	1	-0.2	1.1487	5.27	38.5859
210082_at	1.6909	3.22859	3.2521	1.31575	0.301798	0.86462	-6.61368	ATP-binding cassette, sub-family A (ABC1), member 4	ABCA4	0	0	6.85	2.39	3.04	2.46	2.4	2.37	4.46	22.0087	0.58	1.49485	0.03	1.02101
229544_at	1.68962	3.22572	7.07157	1.61932	0.22801	0.86462	-6.28462	NA	NA	0.25	0.571436	5.68	5.69	7.34	6.1	10.73	6.89	-0.01	1.00696	1.24	2.36199	3.84	14.3204
220416_at	1.68824	3.22264	3.06574	1.08457	0.376629	0.86462	-6.85739	ATPase, class I, type 8B, member 4	ATP8B4	0	0	7.29	2.22	2.22	2.22	2.22	2.22	5.07	33.5909	0	1	0	1
242934_at	1.68601	3.21765	3.06462	1.08457	0.376629	0.86462	-6.85739	NA	NA	0	0	2.22	2.22	2.22	2.22	7.28	2.22	0	1	0	1	5.06	33.3589
219737_s_at	1.68522	3.2159	6.51109	1.44547	0.267262	0.86462	-6.47346	protocadherin 9	PCDH9	0.25	0.571436	5.75	4.63	8.08	8.24	8.23	4.13	1.12	2.17347	-0.16	1.11729	4.1	17.1484
206219_s_at	1.68513	3.21568	3.06962	1.08457	0.376629	0.86462	-6.85739	vav 1 guanine nucleotide exchange factor	VAV1	0	0	7.29	2.24	2.22	2.22	2.22	2.22	5.05	33.1285	0	1	0	1
226621_at	1.6819	3.2085	9.20244	1.24278	0.323465	0.86462	-6.69175	fibrinogen gamma chain	FGG	0.25	0.571436	9.6	8	7.86	8.68	12.66	8.4	1.6	3.03143	-0.82	1.76541	4.26	19.1597
231769_at	1.6815	3.20762	7.68267	1.31521	0.301952	0.86462	-6.61426	F-box protein 6	FBXO6	0.25	0.571436	10.44	6.22	6.95	7.5	8.18	6.81	4.22	18.6357	-0.55	1.46409	1.37	2.58471
208523_x_at	1.67998	3.20425	3.47047	1.37387	0.28572	0.86462	-6.55102	histone cluster 1, H2bi	HIST1H2BI	0.25	0.571436	3.46	2.69	2.64	2.66	6.83	2.54	0.77	1.70527	-0.02	1.01396	4.29	19.5622
213865_at	1.67902	3.2021	8.58463	1.29502	0.30778	0.86462	-6.63593	discoidin, CUB and LCCL domain containing 2	DCBLD2	0.25	0.571436	9.87	6.32	7.46	8.53	10.94	8.38	3.55	11.7127	-1.07	2.09943	2.56	5.89708
226591_at	1.67883	3.20168	5.43099	1.8661	0.183632	0.86462	-6.019	small nuclear ribonucleoprotein polypeptide N	SNRPN	0	0	4.55	3.96	5.67	4.86	8.59	4.96	0.59	1.50525	0.81	1.75321	3.63	12.3805
215446_s_at	1.67817	3.20021	10.2425	1.23851	0.324785	0.86462	-6.69629	lysyl oxidase	LOX	0.25	0.571436	10.84	10.93	8.07	7.54	14.33	9.74	-0.09	1.06437	0.53	1.44393	4.59	24.0839
204038_s_at	1.67651	3.19654	3.73609	1.20376	0.335764	0.86462	-6.73313	lysophosphatidic acid receptor 1	LPAR1	0.25	0.571436	3.34	2.89	2.86	2.96	7.52	2.84	0.45	1.36604	-0.1	1.07177	4.68	25.6342
213075_at	1.6751	3.19342	3.89966	1.05531	0.387459	0.86462	-6.88727	olfactomedin-like 2A	OLFML2A	0.5	0.999982	4.36	4.31	2.51	2.66	7.34	2.22	0.05	1.03526	-0.15	1.10957	5.12	34.7755
238587_at	1.6744	3.19186	6.43111	1.11226	0.366677	0.86462	-6.82886	ubiquitin associated and SH3 domain containing, B	UBASH3B	0.25	0.571436	8.03	3.15	7.89	7.28	5.89	6.36	4.88	29.446	0.61	1.52626	-0.47	1.38511
221755_at	1.67296	3.18868	3.8985	3.51569	0.0568476	0.86462	-4.4862	EH domain binding protein 1-like 1	EHBP1L1	0	0	6.57	3.91	3.14	2.22	4.49	3.05	2.66	6.32033	0.92	1.89212	1.44	2.71321
239665_at	1.67114	3.18465	3.37818	0.883812	0.457729	0.881895	-7.05568	hypothetical LOC441179	LOC441179	0.5	0.999982	8.14	2.39	2.25	2.99	2.25	2.25	5.75	53.8174	-0.74	1.67018	0	1
244434_at	1.66878	3.17946	3.05601	1.08457	0.376629	0.86462	-6.85739	NA	NA	0	0	7.23	2.22	2.22	2.22	2.22	2.22	5.01	32.2226	0	1	0	1
226911_at	1.66797	3.17766	3.0556	1.08457	0.376629	0.86462	-6.85739	EGF-like, fibronectin type III and laminin G domains	EGFLAM	0	0	2.22	2.22	2.22	2.22	7.23	2.22	0	1	0	1	5.01	32.2226
205608_s_at	1.66632	3.17403	3.07318	1.08381	0.376906	0.86462	-6.85817	angiopoietin 1	ANGPT1	0.5	0.999982	2.23	2.24	2.24	2.24	7.25	2.25	-0.01	1.00696	0	1	5	32
227067_x_at	1.66531	3.17181	7.69346	1.76625	0.200173	0.86462	-6.12585	Notch homolog 2 (Drosophila) N-terminal like	NOTCH2NL	0	0	7.61	6.14	6.66	6.66	11.31	7.78	1.47	2.77022	0	1	3.53	11.5514
1556209_at	1.66472	3.17053	5.1839	1.03027	0.396985	0.86462	-6.91261	C-type lectin domain family 2, member B	CLEC2B	0.5	0.999982	4.54	4.4	5.4	5.71	8.11	2.95	0.14	1.10191	-0.31	1.23971	5.16	35.7532
210152_at	1.66334	3.16748	3.75904	1.21086	0.333487	0.86462	-6.72562	leukocyte immunoglobulin-like receptor, subfamily B (with TM and ITIM domains), member 4	LILRB4	0	0	7.58	2.94	3.13	3.07	3.07	2.78	4.64	24.9333	0.06	1.04247	0.29	1.22264
205660_at	1.66311	3.16698	3.46091	1.03372	0.39566	0.86462	-6.90914	2'-5'-oligoadenylate synthetase-like	OASL	0.5	0.999982	7.76	2.61	2.36	2.63	2.76	2.64	5.15	35.5062	-0.27	1.20581	0.12	1.08673
207275_s_at	1.66071	3.16173	7.24693	1.81215	0.192348	0.86462	-6.0766	acyl-CoA synthetase long-chain family member 1	ACSL1	0.25	0.571436	8.16	6.53	6.47	6.51	9.6	6.2	1.63	3.09513	-0.04	1.02811	3.4	10.5561
214719_at	1.65969	3.15949	4.56381	3.30764	0.0643946	0.86462	-4.6535	solute carrier family 46, member 3	SLC46A3	0	0	7.42	4.67	3.77	2.74	4.99	3.79	2.75	6.72717	1.03	2.04202	1.2	2.2974
206262_at	1.65846	3.15679	3.05085	1.08457	0.376629	0.86462	-6.85739	alcohol dehydrogenase 1C (class I), gamma polypeptide	ADH1C	0	0	2.22	2.22	2.22	2.22	7.2	2.22	0	1	0	1	4.98	31.5594
218701_at	1.65698	3.15356	7.8166	2.78935	0.0902005	0.86462	-5.10228	lactamase, beta 2	LACTB2	0	0	7.46	6.83	8.37	6.87	10.11	7.26	0.63	1.54756	1.5	2.82843	2.85	7.21
219749_at	1.65591	3.15121	3.16528	1.08457	0.376629	0.86462	-6.85739	SH2 domain containing 4A	SH2D4A	0	0	2.34	2.34	2.34	2.34	7.31	2.34	0	1	0	1	4.97	31.3414
242714_at	1.65556	3.15045	3.0494	1.08457	0.376629	0.86462	-6.85739	NA	NA	0	0	7.19	2.22	2.22	2.22	2.22	2.22	4.97	31.3414	0	1	0	1
215719_x_at	1.65517	3.14961	7.28536	1.30511	0.304851	0.86462	-6.6251	Fas (TNF receptor superfamily, member 6)	FAS	0.25	0.571436	7.12	7.42	7.07	6.1	10.15	5.85	-0.3	1.23114	0.97	1.95884	4.3	19.6983
213817_at	1.65013	3.13863	6.99728	3.6246	0.053374	0.86462	-4.40139	interleukin-1 receptor-associated kinase 3	IRAK3	0	0	7.8	6.34	6.44	5.54	9.22	6.64	1.46	2.75108	0.9	1.86607	2.58	5.9794
204749_at	1.65006	3.13846	3.89896	0.850013	0.473007	0.891488	-7.08721	nucleosome assembly protein 1-like 3	NAP1L3	0.5	0.999982	2.94	2.89	3.19	4.11	8.05	2.22	0.05	1.03526	-0.92	1.89212	5.83	56.8859
205695_at	1.64842	3.1349	3.18121	1.21806	0.331198	0.86462	-6.718	serine dehydratase	SDS	0	0	6.93	2.36	2.73	2.36	2.36	2.36	4.57	23.7524	0.37	1.29235	0	1
240450_at	1.64822	3.13447	3.05132	1.09048	0.37448	0.86462	-6.85132	NA	NA	0	0	2.25	2.23	2.23	2.23	7.15	2.23	0.02	1.01396	0	1	4.92	30.2738
210143_at	1.6481	3.13421	3.04567	1.08457	0.376629	0.86462	-6.85739	annexin A10	ANXA10	0	0	2.22	2.22	2.22	2.22	7.17	2.22	0	1	0	1	4.95	30.91
203407_at	1.64727	3.13241	3.33006	1.03387	0.395601	0.86462	-6.90898	periplakin	PPL	0.75	0.999982	2.44	2.57	2.45	2.47	7.58	2.47	-0.13	1.09429	-0.02	1.01396	5.11	34.5353
242945_at	1.64658	3.13091	3.071	2.12666	0.147911	0.86462	-5.74603	family with sequence similarity 20, member A	FAM20A	0.25	0.571436	4.53	2.23	2.23	2.25	4.92	2.27	2.3	4.92458	-0.02	1.01396	2.65	6.27667
201058_s_at	1.64571	3.12901	8.06309	1.20976	0.333841	0.86462	-6.72679	myosin, light chain 9, regulatory	MYL9	0.25	0.571436	9.95	7.24	6.52	7.8	10.18	6.69	2.71	6.54322	-1.28	2.42839	3.49	11.2356
1563445_x_at	1.64567	3.12892	5.32993	1.68504	0.215009	0.86462	-6.21343	cathepsin L-like 3	CTSLL3	0.25	0.571436	5.77	4.2	4.25	4.4	8.44	4.92	1.57	2.96905	-0.15	1.10957	3.52	11.4716
223092_at	1.64529	3.1281	9.90222	1.79971	0.19443	0.86462	-6.08993	ankylosis, progressive homolog (mouse)	ANKH	0	0	11.04	9.65	9.37	9.3	11.76	8.29	1.39	2.62079	0.07	1.04972	3.47	11.0809
209542_x_at	1.64513	3.12776	3.35069	1.08457	0.376629	0.86462	-6.85739	insulin-like growth factor 1 (somatomedin C)	IGF1	0	0	7.46	2.53	2.53	2.53	2.53	2.53	4.93	30.4844	0	1	0	1
1553317_s_at	1.64419	3.12572	3.04371	1.08457	0.376629	0.86462	-6.85739	G protein-coupled receptor 82	GPR82	0	0	7.15	2.22	2.22	2.22	2.22	2.22	4.93	30.4844	0	1	0	1
206969_at	1.64401	3.12533	3.04362	1.08457	0.376629	0.86462	-6.85739	keratin 34	KRT34	0	0	2.22	2.22	2.22	2.22	7.15	2.22	0	1	0	1	4.93	30.4844
212094_at	1.64363	3.1245	5.7444	0.895428	0.45259	0.878368	-7.0447	paternally expressed 10	PEG10	0.5	0.999982	4.59	6.1	7.3	6.19	7.8	2.47	-1.51	2.8481	1.11	2.15846	5.33	40.2244
201009_s_at	1.64363	3.1245	8.50244	2.12504	0.148104	0.86462	-5.74769	thioredoxin interacting protein	TXNIP	0	0	9.94	9.05	8.36	7.64	9.67	6.35	0.89	1.85318	0.72	1.64718	3.32	9.98664
208498_s_at	1.64325	3.12369	3.43666	2.29775	0.129212	0.86462	-5.57243	NA	NA	0	0	5.1	3.17	2.52	2.34	5.16	2.34	1.93	3.81055	0.18	1.13288	2.82	7.06162
218651_s_at	1.64315	3.12347	6.8021	1.46666	0.262068	0.86462	-6.45045	La ribonucleoprotein domain family, member 6	LARP6	0.25	0.571436	6.9	5.85	6.14	6.24	9.83	5.85	1.05	2.07053	-0.1	1.07177	3.98	15.7797
34210_at	1.64255	3.12217	3.04289	1.08457	0.376629	0.86462	-6.85739	CD52 molecule	CD52	0	0	7.15	2.22	2.22	2.22	2.22	2.22	4.93	30.4844	0	1	0	1
227474_at	1.64204	3.12107	7.07235	1.09116	0.374234	0.86462	-6.85062	hypothetical LOC654433	LOC654433	0.25	0.571436	7.98	8.14	7.66	7.47	8.04	3.14	-0.16	1.11729	0.19	1.14076	4.9	29.8571
242342_at	1.64189	3.12073	3.42229	0.797628	0.497649	0.909836	-7.13476	NA	NA	0.5	0.999982	2.22	2.22	2.22	3.36	8.28	2.22	0	1	-1.14	2.20381	6.06	66.7178
220023_at	1.64059	3.11792	3.10888	1.06823	0.382635	0.86462	-6.87411	apolipoprotein B48 receptor	APOB48R	0.5	0.999982	7.26	2.29	2.24	2.29	2.29	2.29	4.97	31.3414	-0.05	1.03526	0	1
219215_s_at	1.64015	3.11699	6.08511	1.6066	0.230636	0.86462	-6.29842	solute carrier family 39 (zinc transporter), member 4	SLC39A4	0.25	0.571436	6.76	3.36	6.92	5	7.04	7.44	3.4	10.5561	1.92	3.78423	-0.4	1.31951
226281_at	1.64002	3.11669	7.47478	0.915866	0.443684	0.874903	-7.02522	delta/notch-like EGF repeat containing	DNER	0.25	0.571436	3.52	5.76	11.24	7.7	10.12	6.51	-2.24	4.72397	3.54	11.6318	3.61	12.2101
207302_at	1.63988	3.11641	3.04827	1.73543	0.20565	0.86462	-6.15903	sarcoglycan, gamma (35kDa dystrophin-associated glycoprotein)	SGCG	0	0	5.76	2.23	2.23	2.22	3.62	2.23	3.53	11.5514	0.01	1.00696	1.39	2.62079
228425_at	1.63962	3.11585	5.51457	1.26508	0.316662	0.86462	-6.66797	hypothetical LOC654433	LOC654433	0.25	0.571436	6.07	6.53	6.39	5.32	6.54	2.23	-0.46	1.37554	1.07	2.09943	4.31	19.8353
232615_at	1.63908	3.11468	3.58237	1.60564	0.230835	0.86462	-6.29946	NA	NA	0.25	0.571436	4.06	2.45	2.59	2.85	6.56	2.98	1.61	3.05252	-0.26	1.19748	3.58	11.9588
203921_at	1.63813	3.11261	8.93759	1.75632	0.201918	0.86462	-6.13653	carbohydrate (N-acetylglucosamine-6-O) sulfotransferase 2	CHST2	0	0	8.47	7.93	9.28	8.56	11.52	7.86	0.54	1.45397	0.72	1.64718	3.66	12.6407
1558882_at	1.63812	3.1126	3.34263	1.43843	0.269012	0.86462	-6.48109	similar to HIV TAT specific factor 1; cofactor required for Tat activation of HIV-1 transcription	LOC401233	0	0	2.62	2.22	3.53	3.13	6.33	2.22	0.4	1.31951	0.4	1.31951	4.11	17.2677
232269_x_at	1.63786	3.11204	8.33214	1.96652	0.168689	0.86462	-5.91268	meteorin, glial cell differentiation regulator	METRN	0	0	8.62	7.95	8.37	7.56	10.47	7.02	0.67	1.59107	0.81	1.75321	3.45	10.9283
204723_at	1.63765	3.11159	3.07773	2.00173	0.163817	0.86462	-5.87572	sodium channel, voltage-gated, type III, beta	SCN3B	0	0	5.3	2.26	4.13	2.27	2.26	2.26	3.04	8.22491	1.86	3.63008	0	1
209644_x_at	1.63746	3.11117	9.74967	1.65048	0.221728	0.86462	-6.25083	cyclin-dependent kinase inhibitor 2A (melanoma, p16, inhibits CDK4)	CDKN2A	0.25	0.571436	10.7	8.49	9.15	9.6	11.86	8.71	2.21	4.62675	-0.45	1.36604	3.15	8.87656
205518_s_at	1.63672	3.10957	3.19142	2.02545	0.160634	0.86462	-5.85092	cytidine monophosphate-N-acetylneuraminic acid hydroxylase (CMP-N-acetylneuraminate monooxygenase) pseudogene	CMAH	0.25	0.571436	4.86	2.47	2.25	2.36	4.93	2.29	2.39	5.24157	-0.11	1.07923	2.64	6.23332
222773_s_at	1.63638	3.10884	3.26099	1.03345	0.395764	0.86462	-6.90941	UDP-N-acetyl-alpha-D-galactosamine:polypeptide N-acetylgalactosaminyltransferase 12 (GalNAc-T12)	GALNT12	0.5	0.999982	2.48	2.48	2.22	2.38	7.53	2.46	0	1	-0.16	1.11729	5.07	33.5909
212091_s_at	1.63565	3.10727	3.11824	1.17745	0.344349	0.86462	-6.76086	collagen, type VI, alpha 1	COL6A1	0	0	2.32	2.3	2.55	2.3	6.95	2.3	0.02	1.01396	0.25	1.18921	4.65	25.1067
226837_at	1.63537	3.10668	9.26655	2.4199	0.11771	0.86462	-5.45156	sprouty-related, EVH1 domain containing 1	SPRED1	0	0	10.23	7.9	9.24	9.07	10.78	8.37	2.33	5.02805	0.17	1.12506	2.41	5.31474
229173_at	1.6344	3.10458	7.15948	1.7934	0.195498	0.86462	-6.0967	KIAA1715	KIAA1715	0	0	7.59	6.11	6.99	6.99	9.35	5.93	1.48	2.78949	0	1	3.42	10.7034
226304_at	1.63389	3.10349	3.03857	1.08457	0.376629	0.86462	-6.85739	heat shock protein, alpha-crystallin-related, B6	HSPB6	0	0	2.22	2.22	2.22	2.22	7.12	2.22	0	1	0	1	4.9	29.8571
207652_s_at	1.62977	3.09463	3.0365	1.0963	0.372379	0.86462	-6.84533	chemokine-like receptor 1	CMKLR1	0	0	7.08	2.22	2.22	2.22	2.26	2.22	4.86	29.0406	0	1	0.04	1.02811
231766_s_at	1.6286	3.09213	3.03592	1.08457	0.376629	0.86462	-6.85739	collagen, type XII, alpha 1	COL12A1	0	0	2.22	2.22	2.22	2.22	7.11	2.22	0	1	0	1	4.89	29.6508
1554195_a_at	1.62786	3.09055	3.2371	1.23053	0.327271	0.86462	-6.70477	chromosome 5 open reading frame 46	C5orf46	0	0	7.02	2.53	2.63	2.35	2.5	2.4	4.49	22.4711	0.28	1.21419	0.1	1.07177
228918_at	1.62768	3.09017	5.21592	1.92986	0.173959	0.86462	-5.95134	NA	NA	0	0	7	3.74	5.01	4.91	6.08	4.56	3.26	9.57983	0.1	1.07177	1.52	2.86791
203836_s_at	1.6274	3.08955	6.97321	1.62874	0.226088	0.86462	-6.2744	mitogen-activated protein kinase kinase kinase 5	MAP3K5	0	0	9.07	5.29	6.5	5.83	7.78	7.37	3.78	13.737	0.67	1.59107	0.41	1.32869
205249_at	1.62421	3.08274	3.87473	1.2463	0.32238	0.86462	-6.688	early growth response 2	EGR2	0	0	7.96	3.52	2.67	2.61	3.43	3.06	4.44	21.7057	0.06	1.04247	0.37	1.29235
1553706_at	1.62399	3.08226	3.03361	1.40142	0.278448	0.86462	-6.52122	HtrA serine peptidase 4	HTRA4	0	0	6.32	2.22	2.22	2.22	3	2.22	4.1	17.1484	0	1	0.78	1.71713
242979_at	1.62393	3.08214	3.03358	1.08457	0.376629	0.86462	-6.85739	insulin receptor substrate 1	IRS1	0	0	2.22	2.22	2.22	2.22	7.09	2.22	0	1	0	1	4.87	29.2426
203354_s_at	1.62295	3.08005	5.26452	1.31787	0.301194	0.86462	-6.6114	pleckstrin and Sec7 domain containing 3	PSD3	0.25	0.571436	4.57	5.28	4.78	3.11	8.89	4.97	-0.71	1.6358	1.67	3.18215	3.92	15.1369
206932_at	1.62191	3.07782	6.29361	1.10898	0.367839	0.86462	-6.83224	cholesterol 25-hydroxylase	CH25H	0.25	0.571436	8.16	4.53	4.44	5.95	8.71	5.97	3.63	12.3805	-1.51	2.8481	2.74	6.6807
219183_s_at	1.62125	3.07642	3.03225	1.08457	0.376629	0.86462	-6.85739	cytohesin 4	CYTH4	0	0	7.09	2.22	2.22	2.22	2.22	2.22	4.87	29.2426	0	1	0	1
228083_at	1.62113	3.07615	3.41191	1.29633	0.307398	0.86462	-6.63452	calcium channel, voltage-dependent, alpha 2/delta subunit 4	CACNA2D4	0	0	6.84	2.52	2.76	2.76	3.08	2.53	4.32	19.9733	0	1	0.55	1.46409
205786_s_at	1.61995	3.07364	3.04143	1.08457	0.376629	0.86462	-6.85739	integrin, alpha M (complement component 3 receptor 3 subunit)	ITGAM	0	0	7.09	2.23	2.23	2.23	2.23	2.23	4.86	29.0406	0	1	0	1
228367_at	1.61801	3.06951	3.03144	1.08506	0.376451	0.86462	-6.85688	alpha-kinase 2	ALPK2	0	0	2.22	2.22	2.22	2.22	7.07	2.22	0	1	0	1	4.85	28.84
232298_at	1.61792	3.06932	4.44301	1.36966	0.286851	0.86462	-6.55556	hypothetical LOC401093	hCG_1806964	0.25	0.571436	4.49	2.79	3.82	4.47	7.44	3.64	1.7	3.24901	-0.65	1.56917	3.8	13.9288
202952_s_at	1.61722	3.06783	4.13265	0.590122	0.606885	1	-7.30401	ADAM metallopeptidase domain 12	ADAM12	0.5	0.999982	3.35	2.24	2.24	5.49	9.24	2.24	1.11	2.15846	-3.25	9.51366	7	128
212354_at	1.61661	3.06654	5.29558	2.07888	0.15375	0.86462	-5.79535	sulfatase 1	SULF1	0	0	4.99	3.32	3.47	3.34	9.85	6.8	1.67	3.18215	0.13	1.09429	3.05	8.28212
229170_s_at	1.61616	3.06558	3.10549	2.26075	0.132983	0.86462	-5.60956	tetratricopeptide repeat domain 18	TTC18	0	0	4.32	2.35	2.39	2.26	5.03	2.28	1.97	3.91768	0.13	1.09429	2.75	6.72717
214927_at	1.61476	3.0626	6.73518	0.879168	0.4598	0.88274	-7.06005	integrin, beta-like 1 (with EGF-like repeat domains)	ITGBL1	0.5	0.999982	5.29	4.87	6.25	7.33	11.09	5.59	0.42	1.33793	-1.08	2.11404	5.5	45.2548
207388_s_at	1.61434	3.06172	3.03205	1.08457	0.376629	0.86462	-6.85739	prostaglandin E synthase	PTGES	0	0	2.22	2.22	2.22	2.22	7.07	2.22	0	1	0	1	4.85	28.84
1554519_at	1.61397	3.06093	3.0286	1.08457	0.376629	0.86462	-6.85739	CD80 molecule	CD80	0	0	7.06	2.22	2.22	2.22	2.22	2.22	4.84	28.6408	0	1	0	1
213640_s_at	1.61249	3.05779	3.61162	0.953088	0.427909	0.868376	-6.98921	NA	NA	0.5	0.999982	3.23	3.67	2.22	2.22	7.8	2.52	-0.44	1.3566	0	1	5.28	38.8542
1553141_at	1.6093	3.05104	3.04295	1.26859	0.315607	0.86462	-6.66423	chromosome 13 open reading frame 31	C13orf31	0	0	6.58	2.23	2.27	2.23	2.7	2.26	4.35	20.393	0.04	1.02811	0.44	1.3566
1556551_s_at	1.60895	3.05029	3.26871	1.116	0.365356	0.86462	-6.82499	solute carrier family 39 (zinc transporter), member 6	SLC39A6	0.25	0.571436	2.56	2.27	2.36	2.55	7.3	2.57	0.29	1.22264	-0.19	1.14076	4.73	26.5382
1555882_at	1.60836	3.04905	4.31924	1.6425	0.223318	0.86462	-6.25949	spindlin family, member 3	SPIN3	0	0	4.36	3.31	4.44	4.33	6.56	2.9	1.05	2.07053	0.11	1.07923	3.66	12.6407
205266_at	1.60621	3.0445	3.22111	1.06631	0.383348	0.86462	-6.87607	leukemia inhibitory factor (cholinergic differentiation factor)	LIF	0.5	0.999982	2.63	2.3	2.3	2.66	7.15	2.3	0.33	1.25701	-0.36	1.28343	4.85	28.84
220093_at	1.60552	3.04305	5.48692	1.66943	0.218013	0.86462	-6.23032	anthrax toxin receptor 1	ANTXR1	0	0	7.73	4.07	6.5	5.65	4.63	4.33	3.66	12.6407	0.85	1.8025	0.3	1.23114
206163_at	1.60535	3.0427	3.0243	1.08457	0.376627	0.86462	-6.85738	mab-21-like 1 (C. elegans)	MAB21L1	0	0	2.22	2.22	2.22	2.22	7.04	2.22	0	1	0	1	4.82	28.2465
57540_at	1.60426	3.04041	4.45468	2.19799	0.139715	0.86462	-5.67306	ribokinase	RBKS	0	0	5.47	3.79	3.65	3.45	6.65	3.71	1.68	3.20428	0.2	1.1487	2.94	7.67411
235561_at	1.60305	3.03785	4.1209	2.02648	0.160498	0.86462	-5.84984	NA	NA	0	0	3.64	2.63	4.19	3.69	6.93	3.64	1.01	2.01391	0.5	1.41421	3.29	9.78112
1552910_at	1.6023	3.03626	3.02277	1.08457	0.376629	0.86462	-6.85739	sialic acid binding Ig-like lectin 11	SIGLEC11	0	0	7.03	2.22	2.22	2.22	2.22	2.22	4.81	28.0514	0	1	0	1
210605_s_at	1.60134	3.03425	8.34749	2.36533	0.122675	0.86462	-5.50524	milk fat globule-EGF factor 8 protein	MFGE8	0	0	8.8	8.09	8.77	7.73	9.87	6.82	0.71	1.6358	1.04	2.05623	3.05	8.28212
200766_at	1.6011	3.03374	8.79876	1.9944	0.164816	0.86462	-5.88341	cathepsin D	CTSD	0	0	11.85	8.52	8.78	7.87	8.17	7.61	3.33	10.0561	0.91	1.87905	0.56	1.47427
241986_at	1.60094	3.0334	3.04671	1.08973	0.374753	0.86462	-6.85209	BMP binding endothelial regulator	BMPER	0	0	2.27	2.26	2.26	2.26	7.01	2.22	0.01	1.00696	0	1	4.79	27.6652
203971_at	1.59834	3.02794	8.74372	2.44561	0.115462	0.86462	-5.42646	solute carrier family 31 (copper transporters), member 1	SLC31A1	0	0	10.22	7.97	8.05	7.86	10.36	8	2.25	4.75683	0.19	1.14076	2.36	5.1337
221524_s_at	1.5979	3.02703	7.21522	0.756424	0.51786	0.925446	-7.17093	Ras-related GTP binding D	RRAGD	0.5	0.999982	11.72	6.08	4.89	7.17	7.43	6	5.64	49.8665	-2.28	4.85678	1.43	2.69447
216388_s_at	1.59749	3.02615	4.06256	1.02876	0.397569	0.86462	-6.91414	leukotriene B4 receptor	LTB4R	0.75	0.999982	8.25	3.29	3.17	3.2	3.17	3.3	4.96	31.125	-0.03	1.02101	-0.13	1.09429
219959_at	1.59642	3.02391	5.6144	0.772245	0.510013	0.919806	-7.15718	molybdenum cofactor sulfurase	MOCOS	0.75	0.999982	6.51	7.55	3.05	3.28	9.68	3.62	-1.04	2.05623	-0.23	1.17283	6.06	66.7178
205756_s_at	1.59501	3.02096	5.76454	1.92781	0.17426	0.86462	-5.95351	coagulation factor VIII, procoagulant component	F8	0	0	6.15	5.44	5.14	4.46	8.39	5	0.71	1.6358	0.68	1.60214	3.39	10.4831
238919_at	1.595	3.02095	6.3658	1.75237	0.202616	0.86462	-6.14078	NA	NA	0.25	0.571436	5.81	4.34	8.01	8.06	7.67	4.31	1.47	2.77022	-0.05	1.03526	3.36	10.2674
242273_at	1.59124	3.01308	6.24091	3.13917	0.0715398	0.86462	-4.79424	NA	NA	0	0	6.12	4.54	6.3	5.65	8.69	6.14	1.58	2.9897	0.65	1.56917	2.55	5.85634
235199_at	1.59108	3.01275	3.13662	2.00136	0.163866	0.86462	-5.8761	ring finger protein 125	RNF125	0.25	0.571436	4.31	2.38	2.27	2.32	5.21	2.32	1.93	3.81055	-0.05	1.03526	2.89	7.4127
205988_at	1.59083	3.01223	3.01962	1.08801	0.375375	0.86462	-6.85385	CD84 molecule	CD84	0	0	6.98	2.22	2.23	2.22	2.23	2.23	4.76	27.0958	0.01	1.00696	0	1
227176_at	1.59054	3.01161	7.24108	2.51283	0.109845	0.86462	-5.36138	solute carrier family 2 (facilitated glucose transporter), member 13	SLC2A13	0	0	7.97	6.79	7.23	6.57	8.91	5.98	1.18	2.26577	0.66	1.58008	2.93	7.6211
1558686_at	1.59007	3.01063	3.11912	2.10817	0.150137	0.86462	-5.76507	NA	NA	0	0	5.04	2.32	2.32	2.32	4.38	2.33	2.72	6.58873	0	1	2.05	4.14106
204112_s_at	1.58959	3.00963	9.20871	1.56416	0.239666	0.86462	-6.34451	histamine N-methyltransferase	HNMT	0.25	0.571436	10.97	8.09	8.49	9.09	10.55	8.06	2.88	7.3615	-0.6	1.51572	2.49	5.61778
222722_at	1.58889	3.00818	3.02232	1.08457	0.376629	0.86462	-6.85739	osteoglycin	OGN	0	0	2.23	2.23	2.23	2.23	6.99	2.23	0	1	0	1	4.76	27.0958
213802_at	1.5862	3.00257	4.58013	0.751332	0.520409	0.927727	-7.17533	NA	NA	0.5	0.999982	5.57	2.73	3.26	6.12	7.29	2.52	2.84	7.1602	-2.86	7.26015	4.77	27.2843
235221_at	1.58524	3.00058	3.88309	7.97637	0.00938343	0.86462	-2.06859	cerebellin 3 precursor	CBLN3	0	0	4.85	3.07	4.25	3.09	4.93	3.11	1.78	3.43426	1.16	2.23457	1.82	3.53081
233020_at	1.58513	3.00034	6.50232	1.59437	0.233196	0.86462	-6.3117	NA	NA	0	0	6.01	4.94	6.36	6.34	9.51	5.85	1.07	2.09943	0.02	1.01396	3.66	12.6407
227662_at	1.58499	3.00006	3.03252	1.08046	0.378129	0.86462	-6.8616	synaptopodin 2	SYNPO2	0.5	0.999982	2.25	2.25	2.24	2.25	6.99	2.22	0	1	-0.01	1.00696	4.77	27.2843
1554726_at	1.58475	2.99956	3.50787	2.49304	0.111461	0.86462	-5.38046	zinc finger protein 655	ZNF655	0	0	3.94	2.43	2.86	2.43	6.11	3.29	1.51	2.8481	0.43	1.34723	2.82	7.06162
207815_at	1.58408	2.99816	3.02766	1.0849	0.37651	0.86462	-6.85705	platelet factor 4 variant 1	PF4V1	0	0	2.24	2.24	2.24	2.23	6.99	2.24	0	1	0.01	1.00696	4.75	26.9087
1553997_a_at	1.58398	2.99797	3.01361	1.08457	0.376629	0.86462	-6.85739	aspartate beta-hydroxylase domain containing 1	ASPHD1	0	0	2.22	2.22	2.22	2.22	6.97	2.22	0	1	0	1	4.75	26.9087
227867_at	1.58326	2.99646	3.14232	1.10345	0.369812	0.86462	-6.83796	chromosome 2 open reading frame 89	C2orf89	0.25	0.571436	2.37	2.22	2.37	2.46	7.06	2.37	0.15	1.10957	-0.09	1.06437	4.69	25.8125
239787_at	1.58304	2.99601	3.10106	1.87506	0.182232	0.86462	-6.00945	potassium channel tetramerisation domain containing 4	KCTD4	0.25	0.571436	5.47	2.31	2.3	2.32	3.91	2.3	3.16	8.9383	-0.02	1.01396	1.61	3.05252
203349_s_at	1.58123	2.99225	9.01161	2.0919	0.152131	0.86462	-5.78188	ets variant 5	ETV5	0	0	10.8	7.74	8.83	8.61	9.77	8.31	3.06	8.33973	0.22	1.16473	1.46	2.75108
1555097_a_at	1.58094	2.99165	3.54135	0.971403	0.420355	0.865098	-6.97126	prostaglandin F receptor (FP)	PTGFR	0.5	0.999982	2.43	2.43	3.02	3.39	7.54	2.43	0	1	-0.37	1.29235	5.11	34.5353
242388_x_at	1.58024	2.99019	3.01174	1.08457	0.376629	0.86462	-6.85739	NA	NA	0	0	6.96	2.22	2.22	2.22	2.22	2.22	4.74	26.7228	0	1	0	1
205016_at	1.5795	2.98866	4.6267	0.741772	0.525225	0.931968	-7.18352	transforming growth factor, alpha	TGFA	0.5	0.999982	8.35	2.26	5.5	7.03	2.41	2.22	6.09	68.1197	-1.53	2.88786	0.19	1.14076
204575_s_at	1.57886	2.98734	5.38842	3.57964	0.0547719	0.86462	-4.43618	matrix metallopeptidase 19	MMP19	0	0	7.65	5.7	4.64	4.01	6.24	4.09	1.95	3.86375	0.63	1.54756	2.15	4.43828
205349_at	1.57772	2.98498	3.05355	1.07908	0.378636	0.86462	-6.86302	guanine nucleotide binding protein (G protein), alpha 15 (Gq class)	GNA15	0.5	0.999982	7	2.25	2.27	2.27	2.25	2.27	4.75	26.9087	0	1	-0.02	1.01396
208161_s_at	1.57688	2.98325	4.00403	4.17228	0.0396874	0.86462	-4.00162	ATP-binding cassette, sub-family C (CFTR/MRP), member 3	ABCC3	0	0	5.15	2.87	5.12	3.54	4.11	3.24	2.28	4.85678	1.58	2.9897	0.87	1.82766
208189_s_at	1.57638	2.9822	3.00981	1.08457	0.376629	0.86462	-6.85739	myosin VIIA	MYO7A	0	0	6.95	2.22	2.22	2.22	2.22	2.22	4.73	26.5382	0	1	0	1
226047_at	1.57566	2.98073	4.874	1.51052	0.251695	0.86462	-6.4028	murine retrovirus integration site 1 homolog	MRVI1	0	0	5.1	4.43	4.43	4.2	7.45	3.63	0.67	1.59107	0.23	1.17283	3.82	14.1232
202901_x_at	1.57327	2.97579	7.05442	1.07423	0.38042	0.86462	-6.86798	cathepsin S	CTSS	0.25	0.571436	10.74	6.03	6.63	7.05	6.15	5.72	4.71	26.1729	-0.42	1.33793	0.43	1.34723
219087_at	1.56723	2.96335	3.03533	1.06914	0.382301	0.86462	-6.87318	asporin	ASPN	0.5	0.999982	2.24	2.24	2.24	2.28	6.98	2.24	0	1	-0.04	1.02811	4.74	26.7228
230560_at	1.56007	2.94868	3.00165	1.08457	0.376629	0.86462	-6.85739	syntaxin binding protein 6 (amisyn)	STXBP6	0	0	2.22	2.22	2.22	2.22	6.9	2.22	0	1	0	1	4.68	25.6342
219667_s_at	1.55994	2.94841	3.01674	2.01836	0.161577	0.86462	-5.85832	B-cell scaffold protein with ankyrin repeats 1	BANK1	0.25	0.571436	4.05	2.23	2.25	2.26	5.09	2.22	1.82	3.53081	-0.01	1.00696	2.87	7.31065
219552_at	1.55981	2.94815	3.00848	1.10222	0.370253	0.86462	-6.83923	sushi, von Willebrand factor type A, EGF and pentraxin domain containing 1	SVEP1	0	0	2.27	2.23	2.25	2.23	6.85	2.22	0.04	1.02811	0.02	1.01396	4.63	24.761
227915_at	1.55704	2.9425	3.09766	1.09663	0.372258	0.86462	-6.84498	ankyrin repeat and SOCS box-containing 2	ASB2	0	0	6.97	2.33	2.33	2.3	2.33	2.33	4.64	24.9333	0.03	1.02101	0	1
201150_s_at	1.55657	2.94153	8.76356	0.454702	0.687899	1	-7.39393	TIMP metallopeptidase inhibitor 3	TIMP3	0.75	0.999982	11.44	11.82	5.96	9.64	11.22	2.49	-0.38	1.30134	-3.68	12.8171	8.73	424.612
217983_s_at	1.55582	2.94001	9.56876	1.77055	0.199424	0.86462	-6.12123	ribonuclease T2	RNASET2	0	0	12.56	9.13	9.58	8.66	8.91	8.59	3.43	10.7779	0.92	1.89212	0.32	1.24833
221805_at	1.55509	2.93852	3.00067	1.0871	0.375707	0.86462	-6.85479	neurofilament, light polypeptide	NEFL	0	0	2.22	2.22	2.23	2.22	6.88	2.22	0	1	0.01	1.00696	4.66	25.2813
202973_x_at	1.55489	2.9381	6.18538	0.952925	0.427977	0.868376	-6.98937	family with sequence similarity 13, member A	FAM13A	0.5	0.999982	8.13	7.77	2.79	3.52	9.97	4.93	0.36	1.28343	-0.73	1.65864	5.04	32.8996
32128_at	1.55472	2.93776	3.11996	1.08457	0.376629	0.86462	-6.85739	chemokine (C-C motif) ligand 18 (pulmonary and activation-regulated)	CCL18	0	0	7	2.34	2.34	2.34	2.34	2.34	4.66	25.2813	0	1	0	1
204298_s_at	1.55418	2.93667	9.1565	1.01258	0.403864	0.86462	-6.93038	lysyl oxidase	LOX	0.5	0.999982	9.48	10.21	7.05	6.46	13.27	8.47	-0.73	1.65864	0.59	1.50525	4.8	27.8576
221447_s_at	1.55327	2.93482	6.4523	0.718164	0.537286	0.941814	-7.20347	glycosyltransferase 8 domain containing 2	GLT8D2	0.5	0.999982	6.47	5.22	4.55	6.9	10.67	4.91	1.25	2.37841	-2.35	5.09824	5.76	54.1917
206167_s_at	1.55208	2.93239	7.04493	1.23069	0.32722	0.86462	-6.7046	Rho GTPase activating protein 6	ARHGAP6	0.25	0.571436	6.51	7.33	7.3	5.73	9.66	5.75	-0.82	1.76541	1.57	2.96905	3.91	15.0324
205984_at	1.55174	2.9317	2.99749	1.08457	0.376629	0.86462	-6.85739	corticotropin releasing hormone binding protein	CRHBP	0	0	6.88	2.22	2.22	2.22	2.22	2.22	4.66	25.2813	0	1	0	1
33197_at	1.55166	2.93153	3.44952	1.07384	0.380564	0.86462	-6.86838	myosin VIIA	MYO7A	0.5	0.999982	7.37	2.68	2.61	2.67	2.7	2.67	4.69	25.8125	-0.06	1.04247	0.03	1.02101
1559701_s_at	1.55019	2.92856	5.25157	2.50123	0.110788	0.86462	-5.37255	N-deacetylase/N-sulfotransferase (heparan glucosaminyl) 2	NDST2	0	0	6.4	4.58	4.56	4.29	7.11	4.56	1.82	3.53081	0.27	1.20581	2.55	5.85634
227559_at	1.54983	2.92782	6.236	2.50035	0.11086	0.86462	-5.3734	NADH dehydrogenase (ubiquinone) 1 alpha subcomplex, assembly factor 4	NDUFAF4	0	0	7.15	5.09	6.26	6.04	7.63	5.25	2.06	4.16986	0.22	1.16473	2.38	5.20537
202088_at	1.5497	2.92756	10.8387	1.8795	0.181544	0.86462	-6.00474	solute carrier family 39 (zinc transporter), member 6	SLC39A6	0	0	11.19	9.73	10.46	10.41	13.19	10.05	1.46	2.75108	0.05	1.03526	3.14	8.81524
218718_at	1.54908	2.9263	10.4931	1.31387	0.302335	0.86462	-6.6157	platelet derived growth factor C	PDGFC	0.25	0.571436	11.98	8.75	10.08	11.05	11.73	9.36	3.23	9.38268	-0.97	1.95884	2.37	5.16941
229776_at	1.54824	2.9246	3.02102	1.19078	0.339972	0.86462	-6.74684	solute carrier organic anion transporter family, member 3A1	SLCO3A1	0.25	0.571436	2.52	2.22	2.22	2.24	6.64	2.28	0.3	1.23114	-0.02	1.01396	4.36	20.5348
200974_at	1.54471	2.91746	9.57713	1.49254	0.255888	0.86462	-6.42234	actin, alpha 2, smooth muscle, aorta	ACTA2	0	0	9.4	9.4	9.43	8.52	12.22	8.49	0	1	0.91	1.87905	3.73	13.2691
226185_at	1.54413	2.91628	3.02206	1.94104	0.172331	0.86462	-5.93954	CDP-diacylglycerol synthase (phosphatidate cytidylyltransferase) 1	CDS1	0	0	5.3	2.27	2.26	2.22	3.83	2.26	3.03	8.1681	0.04	1.02811	1.57	2.96905
223194_s_at	1.54249	2.91297	7.82775	3.12728	0.0720839	0.86462	-4.80436	solute carrier family 22, member 23	SLC22A23	0	0	9	6.88	7.68	7.2	9.12	7.08	2.12	4.34694	0.48	1.39474	2.04	4.11246
239186_at	1.54214	2.91226	5.37676	1.65886	0.220077	0.86462	-6.24176	hypothetical protein MGC39372	MGC39372	0.25	0.571436	6.94	7.41	6.19	3.51	5.31	2.9	-0.47	1.38511	2.68	6.40856	2.41	5.31474
239208_s_at	1.54177	2.91152	5.93921	4.35529	0.0361993	0.86462	-3.87725	chromosome 21 open reading frame 57	C21orf57	0	0	6.09	4.97	6.28	5.08	7.76	5.45	1.12	2.17347	1.2	2.2974	2.31	4.95883
206390_x_at	1.54155	2.91108	3.04498	1.08438	0.376697	0.86462	-6.85758	platelet factor 4	PF4	0	0	2.27	2.27	2.27	2.27	6.9	2.27	0	1	0	1	4.63	24.761
242565_x_at	1.5377	2.90331	5.35791	3.33997	0.0631356	0.86462	-4.62704	chromosome 21 open reading frame 57	C21orf57	0	0	5.49	4.34	5.58	4.64	7.32	4.79	1.15	2.21914	0.94	1.91853	2.53	5.77572
230319_at	1.53736	2.90262	2.9903	1.08457	0.376629	0.86462	-6.85739	NA	NA	0	0	2.22	2.22	2.22	2.22	6.83	2.22	0	1	0	1	4.61	24.4201
231234_at	1.5335	2.89486	7.51159	12.3163	0.00344137	0.86462	-0.802863	cathepsin C	CTSC	0	0	7.55	6.13	8.35	6.55	8.93	7.55	1.42	2.67586	1.8	3.4822	1.38	2.60268
219051_x_at	1.53201	2.89188	7.56041	1.94941	0.171124	0.86462	-5.93071	meteorin, glial cell differentiation regulator	METRN	0	0	8	7.28	7.38	6.75	9.59	6.36	0.72	1.64718	0.63	1.54756	3.23	9.38268
201982_s_at	1.53169	2.89125	3.09572	1.07709	0.379368	0.86462	-6.86506	pregnancy-associated plasma protein A, pappalysin 1	PAPPA	0.5	0.999982	2.36	2.28	2.28	2.37	6.95	2.34	0.08	1.05702	-0.09	1.06437	4.61	24.4201
228882_at	1.53156	2.89099	3.03433	1.08523	0.376388	0.86462	-6.85671	tubby homolog (mouse)	TUB	0	0	2.27	2.27	2.27	2.27	6.86	2.27	0	1	0	1	4.59	24.0839
207610_s_at	1.53152	2.89091	2.98738	1.59441	0.233186	0.86462	-6.31165	egf-like module containing, mucin-like, hormone receptor-like 2	EMR2	0	0	5.74	2.22	2.22	2.22	3.3	2.22	3.52	11.4716	0	1	1.08	2.11404
206377_at	1.53027	2.8884	2.98675	1.08457	0.376629	0.86462	-6.85739	forkhead box F2	FOXF2	0	0	2.22	2.22	2.22	2.22	6.81	2.22	0	1	0	1	4.59	24.0839
209875_s_at	1.52955	2.88696	2.98639	1.08457	0.376629	0.86462	-6.85739	secreted phosphoprotein 1	SPP1	0	0	6.81	2.22	2.22	2.22	2.22	2.22	4.59	24.0839	0	1	0	1
217513_at	1.52905	2.88595	6.23527	1.53233	0.24672	0.86462	-6.3791	chromosome 17 open reading frame 60	C17orf60	0.25	0.571436	8.1	4.54	5.28	5.42	7.62	6.45	3.56	11.7942	-0.14	1.10191	1.17	2.25012
211794_at	1.529	2.88585	2.98612	1.08457	0.376629	0.86462	-6.85739	FYN binding protein (FYB-120/130)	FYB	0	0	6.81	2.22	2.22	2.22	2.22	2.22	4.59	24.0839	0	1	0	1
243403_x_at	1.52892	2.88571	2.9936	1.43961	0.26872	0.86462	-6.47982	carboxypeptidase M	CPM	0.25	0.571436	3.04	2.23	2.22	2.23	6.01	2.23	0.81	1.75321	-0.01	1.00696	3.78	13.737
244352_at	1.52846	2.88478	3.17322	1.08457	0.376629	0.86462	-6.85739	NA	NA	0	0	6.99	2.41	2.41	2.41	2.41	2.41	4.58	23.9176	0	1	0	1
223463_at	1.52821	2.88428	10.451	3.27257	0.0657993	0.86462	-4.6824	RAB23, member RAS oncogene family	RAB23	0	0	11.11	9.33	10.31	9.76	12.22	9.97	1.78	3.43426	0.55	1.46409	2.25	4.75683
209738_x_at	1.52801	2.88388	6.07585	0.925913	0.43937	0.872907	-7.01556	pregnancy specific beta-1-glycoprotein 6	PSG6	0.25	0.571436	6.86	3.82	8.59	5.01	5.07	7.11	3.04	8.22491	3.58	11.9588	-2.04	4.11246
214054_at	1.52777	2.8834	4.27643	1.11078	0.3672	0.86462	-6.83039	docking protein 2, 56kDa	DOK2	0.25	0.571436	8.02	3.51	3.51	3.52	3.59	3.51	4.51	22.7848	-0.01	1.00696	0.08	1.05702
210195_s_at	1.5272	2.88227	4.55719	1.05046	0.389286	0.86462	-6.8922	pregnancy specific beta-1-glycoprotein 1	PSG1	0.25	0.571436	5.93	3.95	7.35	3.34	2.69	4.09	1.98	3.94493	4.01	16.1113	-1.4	2.63902
207173_x_at	1.52668	2.88121	3.82896	1.07531	0.38002	0.86462	-6.86687	cadherin 11, type 2, OB-cadherin (osteoblast)	CDH11	0.5	0.999982	2.22	2.25	2.22	2.22	9.33	4.73	-0.03	1.02101	0	1	4.6	24.2515
210106_at	1.52664	2.88114	3.51495	1.15533	0.351755	0.86462	-6.78405	retinol dehydrogenase 5 (11-cis/9-cis)	RDH5	0	0	2.94	2.75	2.75	2.75	7.14	2.75	0.19	1.14076	0	1	4.39	20.9663
230458_at	1.52366	2.8752	3.42451	2.42006	0.117696	0.86462	-5.45141	solute carrier family 45, member 1	SLC45A1	0	0	4.39	2.26	3.17	3.01	4.99	2.71	2.13	4.37717	0.16	1.11729	2.28	4.85678
238893_at	1.5235	2.87487	3.59004	1.57039	0.238315	0.86462	-6.33774	hypothetical LOC338758	LOC338758	0.25	0.571436	3.9	2.83	2.8	2.83	6.36	2.83	1.07	2.09943	-0.03	1.02101	3.53	11.5514
1554533_at	1.52305	2.87398	2.98314	1.08457	0.376629	0.86462	-6.85739	complement component 2	C2	0	0	6.79	2.22	2.22	2.22	2.22	2.22	4.57	23.7524	0	1	0	1
244661_at	1.52141	2.87072	6.88856	2.16302	0.143659	0.86462	-5.70874	NA	NA	0	0	7.1	5.84	6.77	6.42	9.08	6.12	1.26	2.39496	0.35	1.27456	2.96	7.78124
212377_s_at	1.52135	2.8706	10.5872	2.73853	0.0934376	0.86462	-5.14886	Notch homolog 2 (Drosophila)	NOTCH2	0	0	11.22	8.99	10.46	10.13	12.37	10.35	2.23	4.69134	0.33	1.25701	2.02	4.05584
227961_at	1.5199	2.86772	12.6743	1.49957	0.254238	0.86462	-6.4147	cathepsin B	CTSB	0.25	0.571436	13.98	11.56	12.3	12.96	14.02	11.22	2.42	5.35171	-0.66	1.58008	2.8	6.9644
219926_at	1.51981	2.86753	8.31761	1.03786	0.394071	0.86462	-6.90495	popeye domain containing 3	POPDC3	0.25	0.571436	8.83	7.39	7.93	9.13	10.46	6.16	1.44	2.71321	-1.2	2.2974	4.3	19.6983
239205_s_at	1.51943	2.86678	2.98134	1.08457	0.376629	0.86462	-6.85739	NA	NA	0	0	6.78	2.22	2.22	2.22	2.22	2.22	4.56	23.5883	0	1	0	1
1557740_a_at	1.51894	2.86579	4.30908	7.77587	0.00994576	0.86462	-2.14496	NA	NA	0	0	4.9	3.17	4.83	3.74	5.47	3.74	1.73	3.31728	1.09	2.12874	1.73	3.31728
212654_at	1.51857	2.86507	3.41693	1.55447	0.241787	0.86462	-6.35504	tropomyosin 2 (beta)	TPM2	0	0	3.5	2.79	2.82	2.59	6.21	2.59	0.71	1.6358	0.23	1.17283	3.62	12.295
223302_s_at	1.51844	2.86482	4.30495	2.29083	0.129906	0.86462	-5.57936	zinc finger protein 655	ZNF655	0	0	6.04	3.48	3.62	3.48	5.54	3.68	2.56	5.89708	0.14	1.10191	1.86	3.63008
222817_at	1.51806	2.86406	4.86044	2.73845	0.0934433	0.86462	-5.14894	hydroxy-delta-5-steroid dehydrogenase, 3 beta- and steroid delta-isomerase 7	HSD3B7	0	0	6.02	4.34	4.21	3.81	6.62	4.16	1.68	3.20428	0.4	1.31951	2.46	5.50217
237435_at	1.51802	2.86398	6.91419	3.37748	0.0617164	0.86462	-4.59655	NA	NA	0	0	6.76	5.39	6.74	5.99	9.51	7.09	1.37	2.58471	0.75	1.68179	2.42	5.35171
214535_s_at	1.51791	2.86376	3.00418	1.08812	0.375336	0.86462	-6.85374	ADAM metallopeptidase with thrombospondin type 1 motif, 2	ADAMTS2	0.25	0.571436	2.26	2.22	2.23	2.26	6.8	2.26	0.04	1.02811	-0.03	1.02101	4.54	23.2636
202902_s_at	1.5169	2.86176	7.51464	1.11006	0.367459	0.86462	-6.83114	cathepsin S	CTSS	0.25	0.571436	11.83	7.44	6.69	7.26	6.3	5.56	4.39	20.9663	-0.57	1.48452	0.74	1.67018
203896_s_at	1.51457	2.85714	3.12415	1.83965	0.187841	0.86462	-6.0472	phospholipase C, beta 4	PLCB4	0	0	5.31	2.22	2.64	2.64	3.69	2.24	3.09	8.51496	0	1	1.45	2.73208
236172_at	1.51342	2.85485	3.61151	0.966848	0.422221	0.86604	-6.97574	leukotriene B4 receptor	LTB4R	0.75	0.999982	7.75	2.85	2.85	2.86	2.5	2.85	4.9	29.8571	-0.01	1.00696	-0.35	1.27456
230730_at	1.51216	2.85236	2.97875	1.08344	0.377041	0.86462	-6.85855	sarcoglycan, delta (35kDa dystrophin-associated glycoprotein)	SGCD	0	0	2.22	2.22	2.22	2.22	6.76	2.22	0	1	0	1	4.54	23.2636
201010_s_at	1.51167	2.85139	11.1145	1.80213	0.194024	0.86462	-6.08734	thioredoxin interacting protein	TXNIP	0	0	12.23	11.41	11.16	10.76	12.22	8.91	0.82	1.76541	0.4	1.31951	3.31	9.91766
1555968_a_at	1.51155	2.85117	3.79094	1.40774	0.27681	0.86462	-6.51437	NA	NA	0	0	3.29	3.22	3.25	2.6	7.1	3.29	0.07	1.04972	0.65	1.56917	3.81	14.0257
210119_at	1.51016	2.84842	3.28331	1.28893	0.309566	0.86462	-6.64246	potassium inwardly-rectifying channel, subfamily J, member 15	KCNJ15	0.25	0.571436	2.23	2.68	3.63	2.54	6.26	2.36	-0.45	1.36604	1.09	2.12874	3.9	14.9285
210756_s_at	1.50978	2.84767	5.81034	2.17547	0.142238	0.86462	-5.69601	Notch homolog 2 (Drosophila)	NOTCH2	0	0	6.43	4.39	5.2	5.17	8.07	5.6	2.04	4.11246	0.03	1.02101	2.47	5.54044
217984_at	1.50896	2.84606	9.11017	1.63611	0.224599	0.86462	-6.26641	ribonuclease T2	RNASET2	0	0	12.12	8.63	9.07	8.33	8.4	8.11	3.49	11.2356	0.74	1.67018	0.29	1.22264
208373_s_at	1.50871	2.84556	3.93645	1.08819	0.375312	0.86462	-6.85367	pyrimidinergic receptor P2Y, G-protein coupled, 6	P2RY6	0.25	0.571436	7.66	3.16	2.95	3.21	3.46	3.17	4.5	22.6274	-0.26	1.19748	0.29	1.22264
235046_at	1.50592	2.84005	6.307	1.92475	0.174711	0.86462	-5.95675	NA	NA	0.25	0.571436	6.89	4.74	6.4	6.57	7.9	5.35	2.15	4.43828	-0.17	1.12506	2.55	5.85634
39402_at	1.50581	2.83984	3.02338	1.08457	0.376629	0.86462	-6.85739	interleukin 1, beta	IL1B	0	0	6.79	2.27	2.27	2.27	2.27	2.27	4.52	22.9433	0	1	0	1
1556138_a_at	1.50546	2.83915	3.69359	4.5581	0.0328112	0.86462	-3.74434	NA	NA	0	0	4.52	2.69	4.6	2.7	4.22	3.43	1.83	3.55537	1.9	3.73213	0.79	1.72907
238512_at	1.50476	2.83778	3.56313	1.15565	0.351646	0.86462	-6.78372	NA	NA	0	0	2.62	2.5	2.72	2.66	7.6	3.27	0.12	1.08673	0.06	1.04247	4.33	20.1122
237953_at	1.50408	2.83644	2.97366	1.08457	0.376629	0.86462	-6.85739	NA	NA	0	0	2.22	2.22	2.22	2.22	6.73	2.22	0	1	0	1	4.51	22.7848
220334_at	1.5038	2.83589	5.65759	1.09595	0.372506	0.86462	-6.84569	regulator of G-protein signaling 17	RGS17	0.25	0.571436	5.3	5.81	6.04	5.42	7.89	3.48	-0.51	1.42405	0.62	1.53688	4.41	21.259
231006_at	1.50337	2.83505	3.13539	0.939533	0.433588	0.870335	-7.0024	spermatogenesis associated 8	SPATA8	0.5	0.999982	7.2	2.23	2.23	2.23	2.23	2.69	4.97	31.3414	0	1	-0.46	1.37554
1559827_at	1.50287	2.83405	5.36358	1.32762	0.298432	0.86462	-6.60091	hypothetical LOC401074	LOC401074	0	0	6.93	2.99	3.08	2.99	8.34	7.87	3.94	15.3482	0.09	1.06437	0.47	1.38511
1555363_s_at	1.50284	2.83399	4.49619	1.87878	0.181655	0.86462	-6.0055	hypothetical LOC284440	LOC284440	0	0	4.1	3.71	4.99	4.09	6.65	3.44	0.39	1.31039	0.9	1.86607	3.21	9.25351
1554163_at	1.50094	2.83028	3.02665	1.02804	0.397847	0.86462	-6.91486	twist homolog 2 (Drosophila)	TWIST2	0.5	0.999982	2.22	2.22	2.22	2.39	6.89	2.22	0	1	-0.17	1.12506	4.67	25.4572
202443_x_at	1.50005	2.82852	10.7854	2.79321	0.0899609	0.86462	-5.09876	Notch homolog 2 (Drosophila)	NOTCH2	0	0	11.55	9.4	10.55	10.21	12.51	10.5	2.15	4.43828	0.34	1.26576	2.01	4.02782
236574_at	1.49965	2.82773	5.38741	15.6712	0.00196293	0.86462	-0.156522	hypothetical protein LOC284373	LOC284373	0	0	6.54	4.83	6.03	4.65	5.84	4.43	1.71	3.27161	1.38	2.60268	1.41	2.65737
222453_at	1.49913	2.82671	10.8234	1.91279	0.176485	0.86462	-5.96941	cytochrome b reductase 1	CYBRD1	0.25	0.571436	11.59	9.85	10.33	10.41	12.8	9.96	1.74	3.34035	-0.08	1.05702	2.84	7.1602
224374_s_at	1.49868	2.82585	7.09023	1.25344	0.320192	0.86462	-6.68039	elastin microfibril interfacer 2	EMILIN2	0.25	0.571436	10.25	6.41	5.37	6.01	7.9	6.6	3.84	14.3204	-0.64	1.55833	1.3	2.46229
221268_s_at	1.49853	2.82554	6.9708	1.68292	0.215413	0.86462	-6.21572	sphingosine-1-phosphate phosphatase 1	SGPP1	0.25	0.571436	8.83	5.87	6.32	6.64	8.01	6.15	2.96	7.78124	-0.32	1.24833	1.86	3.63008
219594_at	1.49843	2.82535	5.26577	2.47228	0.113189	0.86462	-5.40054	ninjurin 2	NINJ2	0	0	8.51	5.75	4.13	3.58	5.41	4.22	2.76	6.77396	0.55	1.46409	1.19	2.28153
202177_at	1.49767	2.82387	9.1661	2.92799	0.0821004	0.86462	-4.9776	growth arrest-specific 6	GAS6	0	0	11.22	9.95	6.95	6.28	11.57	9.02	1.27	2.41162	0.67	1.59107	2.55	5.85634
219779_at	1.4974	2.82333	6.50732	1.34458	0.293697	0.86462	-6.58264	zinc finger homeobox 4	ZFHX4	0.25	0.571436	7.1	3.3	8.42	7.45	6.25	6.53	3.8	13.9288	0.97	1.95884	-0.28	1.21419
227297_at	1.49633	2.82123	4.42566	0.441809	0.695983	1	-7.4015	integrin, alpha 9	ITGA9	0.5	0.999982	10.88	2.41	2.41	6.4	2.23	2.22	8.47	354.588	-3.99	15.8895	0.01	1.00696
223210_at	1.49614	2.82087	8.77891	2.66225	0.0985941	0.86462	-5.21965	churchill domain containing 1	CHURC1	0	0	8.36	8.05	9.91	7.57	10.3	8.47	0.31	1.23971	2.34	5.06303	1.83	3.55537
239185_at	1.49436	2.81739	3.44666	1.08969	0.374766	0.86462	-6.85213	ATP-binding cassette, sub-family A (ABC1), member 9	ABCA9	0	0	2.45	2.45	2.39	2.37	7.75	3.28	0	1	0.02	1.01396	4.47	22.1618
226733_at	1.49416	2.817	5.02399	2.74772	0.0928408	0.86462	-5.1404	6-phosphofructo-2-kinase/fructose-2,6-biphosphatase 2	PFKFB2	0	0	5.32	3.89	5.07	4.56	6.92	4.37	1.43	2.69447	0.51	1.42405	2.55	5.85634
226382_at	1.49256	2.81388	3.93285	1.40986	0.276263	0.86462	-6.51207	NA	NA	0.25	0.571436	5.86	2.86	3.55	4.31	4.63	2.39	3	8	-0.76	1.69349	2.24	4.72397
243198_at	1.49211	2.813	3.04039	1.081	0.377934	0.86462	-6.86105	testis expressed 9	TEX9	0.5	0.999982	2.27	2.3	2.31	2.29	6.78	2.3	-0.03	1.02101	0.02	1.01396	4.48	22.3159
209122_at	1.49148	2.81176	12.4113	2.27934	0.131071	0.86462	-5.59088	perilipin 2	PLIN2	0	0	12.84	11.2	12.45	12.25	14.18	11.54	1.64	3.11666	0.2	1.1487	2.64	6.23332
229620_at	1.49141	2.81163	2.96821	1.14946	0.353748	0.86462	-6.79018	selenoprotein P, plasma, 1	SEPP1	0	0	6.53	2.22	2.22	2.22	2.39	2.22	4.31	19.8353	0	1	0.17	1.12506
227300_at	1.49118	2.81118	2.96721	1.08457	0.376629	0.86462	-6.85739	transmembrane protein 119	TMEM119	0	0	2.22	2.22	2.22	2.22	6.7	2.22	0	1	0	1	4.48	22.3159
229810_at	1.49039	2.80964	5.903	1.84807	0.186488	0.86462	-6.03821	NA	NA	0.25	0.571436	6.59	4.83	5.5	5.64	7.86	5	1.76	3.38698	-0.14	1.10191	2.86	7.26015
244708_at	1.48987	2.80864	2.97651	1.3774	0.284776	0.86462	-6.5472	hypothetical protein FLJ33996	FLJ33996	0	0	2.84	2.23	2.28	2.23	6.05	2.23	0.61	1.52626	0.05	1.03526	3.82	14.1232
231993_at	1.48971	2.80833	7.25053	0.731129	0.530633	0.936448	-7.19257	integrin, beta-like 1 (with EGF-like repeat domains)	ITGBL1	0.75	0.999982	5.27	5.48	7	8.19	11.72	5.84	-0.21	1.15669	-1.19	2.28153	5.88	58.892
229912_at	1.48896	2.80687	3.47286	4.39494	0.0354999	0.86462	-3.85086	sidekick homolog 1, cell adhesion molecule (chicken)	SDK1	0	0	4.52	2.54	4.36	2.64	3.77	3	1.98	3.94493	1.72	3.29436	0.77	1.70527
228123_s_at	1.48818	2.80535	8.0631	2.99769	0.0783952	0.86462	-4.91622	abhydrolase domain containing 12	ABHD12	0	0	10.41	7.87	7.48	6.68	8.53	7.41	2.54	5.81589	0.8	1.7411	1.12	2.17347
226542_at	1.48817	2.80533	6.12439	1.3516	0.291763	0.86462	-6.57507	NA	NA	0	0	5.54	5.4	5.8	5.35	9.26	5.39	0.14	1.10191	0.45	1.36604	3.87	14.6213
242546_at	1.48713	2.80332	6.87208	0.840365	0.477457	0.895461	-7.09609	hypothetical LOC642477	FLJ39632	0.5	0.999982	3.2	4.27	11.1	10.82	8.55	3.3	-1.07	2.09943	0.28	1.21419	5.25	38.0546
204964_s_at	1.48701	2.80308	3.19744	1.60682	0.23059	0.86462	-6.29818	sarcospan (Kras oncogene-associated gene)	SSPN	0	0	3.64	2.63	2.36	2.32	5.83	2.41	1.01	2.01391	0.04	1.02811	3.42	10.7034
208130_s_at	1.48697	2.803	4.33035	1.08457	0.376629	0.86462	-6.85739	thromboxane A synthase 1 (platelet)	TBXAS1	0	0	8.05	3.59	3.59	3.59	3.59	3.59	4.46	22.0087	0	1	0	1
228115_at	1.48448	2.79815	4.89282	1.68522	0.214973	0.86462	-6.21323	NA	NA	0	0	4.47	4.41	4.73	3.64	7.7	4.4	0.06	1.04247	1.09	2.12874	3.3	9.84916
228195_at	1.48314	2.79556	2.97601	1.48799	0.256962	0.86462	-6.42728	chromosome 2 open reading frame 88	C2orf88	0	0	3.09	2.24	2.24	2.23	5.82	2.23	0.85	1.8025	0.01	1.00696	3.59	12.042
1552278_a_at	1.48287	2.79505	2.96306	1.1213	0.363489	0.86462	-6.81949	solute carrier family 46 (folate transporter), member 1	SLC46A1	0	0	6.57	2.22	2.22	2.22	2.32	2.22	4.35	20.393	0	1	0.1	1.07177
219666_at	1.48235	2.79404	4.69432	0.491535	0.665147	1	-7.37133	membrane-spanning 4-domains, subfamily A, member 6A	MS4A6A	0.75	0.999982	11.86	4.04	2.22	2.53	2.22	5.29	7.82	225.972	-0.31	1.23971	-3.07	8.39773
214469_at	1.48214	2.79363	3.70934	1.21091	0.333471	0.86462	-6.72557	histone cluster 1, H2ae	HIST1H2AE	0.25	0.571436	4.06	3.16	2.69	3.16	6.6	2.58	0.9	1.86607	-0.47	1.38511	4.02	16.2234
204747_at	1.48084	2.79111	7.46133	0.59019	0.606846	1	-7.30396	interferon-induced protein with tetratricopeptide repeats 3	IFIT3	0.5	0.999982	11.26	6.42	4.22	8.13	9.12	5.62	4.84	28.6408	-3.91	15.0324	3.5	11.3137
1555460_a_at	1.48012	2.78972	4.51946	1.36445	0.288259	0.86462	-6.5612	solute carrier family 39 (zinc transporter), member 6	SLC39A6	0	0	3.98	3.56	4.14	3.95	7.66	3.83	0.42	1.33793	0.19	1.14076	3.83	14.2215
223805_at	1.48001	2.7895	6.7135	1.25248	0.320486	0.86462	-6.68142	oxysterol binding protein-like 6	OSBPL6	0	0	8.96	4.92	6.84	6.58	6.56	6.42	4.04	16.4498	0.26	1.19748	0.14	1.10191
204781_s_at	1.47823	2.78607	7.82918	1.27774	0.312872	0.86462	-6.65444	Fas (TNF receptor superfamily, member 6)	FAS	0.25	0.571436	7.81	7.94	7.85	7.24	10.04	6.09	-0.13	1.09429	0.61	1.52626	3.95	15.455
236335_at	1.47723	2.78414	4.47033	0.583314	0.61078	1	-7.30896	NA	NA	0.75	0.999982	2.23	2.53	4.31	6.45	9.09	2.22	-0.3	1.23114	-2.14	4.40762	6.87	116.97
239415_at	1.47648	2.78268	2.95986	1.08836	0.375251	0.86462	-6.8535	microtubule-associated protein 9	MAP9	0	0	2.23	2.22	2.22	2.22	6.64	2.22	0.01	1.00696	0	1	4.42	21.4068
207890_s_at	1.47445	2.77878	2.97058	1.08457	0.376629	0.86462	-6.85739	matrix metallopeptidase 25	MMP25	0	0	6.66	2.23	2.23	2.23	2.23	2.23	4.43	21.5557	0	1	0	1
220443_s_at	1.4736	2.77714	3.58994	2.96065	0.0803355	0.86462	-4.94873	ventral anterior homeobox 2	VAX2	0	0	3.92	2.94	3.82	2.94	5.23	2.68	0.98	1.97247	0.88	1.84038	2.55	5.85634
235147_at	1.47159	2.77328	2.99906	1.08457	0.376629	0.86462	-6.85739	NA	NA	0	0	2.26	2.26	2.26	2.26	6.68	2.26	0	1	0	1	4.42	21.4068
236097_at	1.47055	2.77128	4.04482	1.8174	0.191477	0.86462	-6.07098	NA	NA	0	0	4.05	2.82	3.98	3.9	6.31	3.21	1.23	2.34567	0.08	1.05702	3.1	8.57419
219694_at	1.46982	2.76987	3.03526	1.08457	0.376629	0.86462	-6.85739	family with sequence similarity 105, member A	FAM105A	0	0	6.82	2.41	2.25	2.25	2.25	2.25	4.41	21.259	0	1	0	1
221561_at	1.46919	2.76866	8.6589	1.90466	0.177704	0.86462	-5.97802	sterol O-acyltransferase 1	SOAT1	0.25	0.571436	9.54	6.75	8.66	8.75	9.98	8.27	2.79	6.9163	-0.09	1.06437	1.71	3.27161
209821_at	1.46824	2.76685	5.25872	0.868626	0.464534	0.88598	-7.06992	interleukin 33	IL33	0.25	0.571436	6.91	2.89	2.46	4.55	8.61	6.13	4.02	16.2234	-2.09	4.25748	2.48	5.57897
221477_s_at	1.46767	2.76574	8.45279	0.756045	0.51805	0.925694	-7.17126	superoxide dismutase 2, mitochondrial	SOD2	0.25	0.571436	9.66	6.55	6.12	8.83	11.78	7.78	3.11	8.63383	-2.71	6.54322	4	16
204039_at	1.46726	2.76497	3.09868	1.11786	0.364699	0.86462	-6.82306	CCAAT/enhancer binding protein (C/EBP), alpha	CEBPA	0	0	6.68	2.37	2.37	2.37	2.45	2.37	4.31	19.8353	0	1	0.08	1.05702
229554_at	1.46726	2.76496	3.15262	0.953889	0.427576	0.868351	-6.98843	NA	NA	0.75	0.999982	2.27	2.29	2.29	2.67	7.09	2.29	-0.02	1.01396	-0.38	1.30134	4.8	27.8576
226745_at	1.46639	2.76329	5.47355	2.10456	0.150577	0.86462	-5.7688	cytochrome P450, family 4, subfamily V, polypeptide 2	CYP4V2	0	0	6.16	4.34	4.99	4.98	7.47	4.91	1.82	3.53081	0.01	1.00696	2.56	5.89708
212922_s_at	1.46414	2.75899	9.70043	2.48427	0.112186	0.86462	-5.38893	SET and MYND domain containing 2	SMYD2	0	0	10.53	8.33	10.64	10.45	10.12	8.12	2.2	4.59479	0.19	1.14076	2	4
224999_at	1.46408	2.75888	6.51605	0.960836	0.424697	0.867119	-6.98163	NA	NA	0.5	0.999982	4.38	5.02	6.02	5.72	11.34	6.62	-0.64	1.55833	0.3	1.23114	4.72	26.3549
1557286_at	1.46366	2.75808	3.06161	1.16016	0.350123	0.86462	-6.779	NA	NA	0.25	0.571436	2.57	2.32	2.28	2.34	6.53	2.34	0.25	1.18921	-0.06	1.04247	4.19	18.2522
223767_at	1.46357	2.75791	2.95341	1.08457	0.376629	0.86462	-6.85739	G protein-coupled receptor 84	GPR84	0	0	6.61	2.22	2.22	2.22	2.22	2.22	4.39	20.9663	0	1	0	1
204151_x_at	1.46261	2.75606	9.92695	0.794188	0.499308	0.911259	-7.13782	aldo-keto reductase family 1, member C1 (dihydrodiol dehydrogenase 1; 20-alpha (3-alpha)-hydroxysteroid dehydrogenase)	AKR1C1	0.5	0.999982	9.53	9.17	8.26	9.57	14.18	8.84	0.36	1.28343	-1.31	2.47942	5.34	40.5042
229872_s_at	1.46057	2.75218	4.83341	0.768276	0.511972	0.921173	-7.16065	hypothetical protein LOC100132999	LOC100132999	0.5	0.999982	7.03	2.63	3.18	5.7	6.48	3.98	4.4	21.1121	-2.52	5.73582	2.5	5.65685
208116_s_at	1.45894	2.74907	4.61583	1.13081	0.360167	0.86462	-6.80962	mannosidase, alpha, class 1A, member 1	MAN1A1	0.25	0.571436	4.29	3.45	3.81	4.41	7.94	3.81	0.84	1.79005	-0.6	1.51572	4.13	17.5087
210560_at	1.45879	2.74878	2.96074	2.15253	0.144869	0.86462	-5.71947	gastrulation brain homeobox 2	GBX2	0	0	4.26	2.23	4.58	2.23	2.23	2.23	2.03	4.08405	2.35	5.09824	0	1
204321_at	1.4585	2.74823	3.00108	1.1424	0.356164	0.86462	-6.79755	neogenin homolog 1 (chicken)	NEO1	0	0	2.27	2.27	2.42	2.27	6.5	2.27	0	1	0.15	1.10957	4.23	18.7654
210797_s_at	1.45755	2.74641	3.11421	1.23864	0.324744	0.86462	-6.69615	2'-5'-oligoadenylate synthetase-like	OASL	0	0	6.41	2.4	2.31	2.23	2.82	2.52	4.01	16.1113	0.08	1.05702	0.3	1.23114
229951_x_at	1.45726	2.74586	2.95671	1.07739	0.379255	0.86462	-6.86474	NA	NA	0.5	0.999982	2.22	2.22	2.22	2.24	6.61	2.22	0	1	-0.02	1.01396	4.39	20.9663
202575_at	1.4561	2.74365	3.07012	1.04122	0.39279	0.86462	-6.90156	cellular retinoic acid binding protein 2	CRABP2	0.5	0.999982	2.34	2.34	2.22	2.34	6.83	2.34	0	1	-0.12	1.08673	4.49	22.4711
1568619_s_at	1.45486	2.74131	8.41053	2.73667	0.0935594	0.86462	-5.15058	inositol 1,4,5-triphosphate receptor interacting protein-like 2	ITPRIPL2	0	0	8.56	7.52	7.85	7.12	11	8.41	1.04	2.05623	0.73	1.65864	2.59	6.02099
206907_at	1.45457	2.74074	5.23876	1.00082	0.408507	0.86462	-6.94213	tumor necrosis factor (ligand) superfamily, member 9	TNFSF9	0.25	0.571436	6.83	3.03	3.45	4.99	7.61	5.51	3.8	13.9288	-1.54	2.90795	2.1	4.28709
215223_s_at	1.45409	2.73983	10.5324	0.757871	0.517138	0.924971	-7.16968	superoxide dismutase 2, mitochondrial	SOD2	0.25	0.571436	11.95	8.95	7.84	10.51	13.99	9.96	3	8	-2.67	6.36429	4.03	16.3362
231882_at	1.45307	2.7379	7.01215	0.907298	0.447397	0.875954	-7.03341	hypothetical LOC642477	FLJ39632	0.5	0.999982	3.55	4.45	10.9	10.49	8.77	3.92	-0.9	1.86607	0.41	1.32869	4.85	28.84
239995_at	1.45267	2.73714	4.67517	1.73729	0.205313	0.86462	-6.15702	NA	NA	0.25	0.571436	5.79	2.99	4.5	4.77	5.91	4.08	2.8	6.9644	-0.27	1.20581	1.83	3.55537
220994_s_at	1.4518	2.73549	2.94752	1.68844	0.214361	0.86462	-6.20975	syntaxin binding protein 6 (amisyn)	STXBP6	0	0	3.39	2.22	2.22	2.22	5.41	2.22	1.17	2.25012	0	1	3.19	9.12611
207437_at	1.45109	2.73414	2.94716	1.08457	0.376629	0.86462	-6.85739	neuro-oncological ventral antigen 1	NOVA1	0	0	2.22	2.22	2.22	2.22	6.57	2.22	0	1	0	1	4.35	20.393
209699_x_at	1.45105	2.73407	9.88626	0.744448	0.523873	0.931078	-7.18123	aldo-keto reductase family 1, member C2 (dihydrodiol dehydrogenase 2; bile acid binding protein; 3-alpha hydroxysteroid dehydrogenase, type III)	AKR1C2	0.5	0.999982	9.22	9.09	8.27	9.64	14.34	8.75	0.13	1.09429	-1.37	2.58471	5.59	48.1679
236313_at	1.45097	2.73391	8.39327	1.47287	0.260569	0.86462	-6.4437	cyclin-dependent kinase inhibitor 2B (p15, inhibits CDK4)	CDKN2B	0.25	0.571436	9.34	7.16	7.85	8.5	10.17	7.34	2.18	4.53154	-0.65	1.56917	2.83	7.11074
202729_s_at	1.45064	2.73329	12.1124	3.49307	0.0576077	0.86462	-4.50405	latent transforming growth factor beta binding protein 1	LTBP1	0	0	11.82	11.24	13.26	11.55	13.44	11.37	0.58	1.49485	1.71	3.27161	2.07	4.19887
205111_s_at	1.44964	2.7314	3.05607	2.07244	0.15456	0.86462	-5.80203	phospholipase C, epsilon 1	PLCE1	0	0	4.16	2.37	2.38	2.38	4.8	2.24	1.79	3.45815	0	1	2.56	5.89708
223360_at	1.44915	2.73047	6.54113	1.38022	0.284024	0.86462	-6.54415	chromosome 21 open reading frame 56	C21orf56	0.25	0.571436	6.71	6.83	8.41	7.6	6.69	3.02	-0.12	1.08673	0.81	1.75321	3.67	12.7286
226973_at	1.44885	2.7299	3.19779	1.60469	0.231034	0.86462	-6.3005	V-set and transmembrane domain containing 2 like	VSTM2L	0	0	6.06	2.67	3.03	2.33	2.67	2.41	3.39	10.4831	0.7	1.6245	0.26	1.19748
204393_s_at	1.44868	2.72958	2.94596	1.08457	0.376629	0.86462	-6.85739	acid phosphatase, prostate	ACPP	0	0	2.22	2.22	2.22	2.22	6.57	2.22	0	1	0	1	4.35	20.393
243818_at	1.44834	2.72894	3.2294	1.04676	0.390686	0.86462	-6.89595	surfactant associated 1 (pseudogene)	SFTA1P	0.5	0.999982	6.95	2.51	2.4	2.51	2.51	2.51	4.44	21.7057	-0.11	1.07923	0	1
1553316_at	1.44719	2.72677	2.94522	1.08457	0.376629	0.86462	-6.85739	G protein-coupled receptor 82	GPR82	0	0	6.56	2.22	2.22	2.22	2.22	2.22	4.34	20.2521	0	1	0	1
240472_at	1.44645	2.72536	3.01619	1.14901	0.353904	0.86462	-6.79066	NA	NA	0	0	2.44	2.28	2.3	2.3	6.48	2.3	0.16	1.11729	0	1	4.18	18.1261
236217_at	1.44283	2.71853	6.00128	2.19001	0.140603	0.86462	-5.68119	solute carrier family 31 (copper transporters), member 1	SLC31A1	0	0	7.15	4.99	5.78	5.77	7.23	5.08	2.16	4.46915	0.01	1.00696	2.15	4.43828
221823_at	1.44162	2.71625	9.11913	2.29254	0.129734	0.86462	-5.57765	chromosome 5 open reading frame 30	C5orf30	0	0	10.84	8.11	8.88	8.47	9.8	8.62	2.73	6.63456	0.41	1.32869	1.18	2.26577
229510_at	1.44123	2.71551	2.94223	1.08457	0.376629	0.86462	-6.85739	membrane-spanning 4-domains, subfamily A, member 14	MS4A14	0	0	6.55	2.22	2.22	2.22	2.22	2.22	4.33	20.1122	0	1	0	1
213558_at	1.43895	2.71123	3.01381	1.79766	0.194776	0.86462	-6.09213	piccolo (presynaptic cytomatrix protein)	PCLO	0.25	0.571436	5.2	2.3	2.23	2.34	3.77	2.24	2.9	7.46426	-0.11	1.07923	1.53	2.88786
235631_at	1.43843	2.71026	3.53613	1.08593	0.376134	0.86462	-6.85599	discoidin domain receptor tyrosine kinase 2	DDR2	0.25	0.571436	2.78	2.82	2.89	2.85	7.09	2.78	-0.04	1.02811	0.04	1.02811	4.31	19.8353
205304_s_at	1.43806	2.70956	2.94926	1.08133	0.377812	0.86462	-6.86071	potassium inwardly-rectifying channel, subfamily J, member 8	KCNJ8	0.5	0.999982	2.22	2.23	2.23	2.23	6.55	2.23	-0.01	1.00696	0	1	4.32	19.9733
209727_at	1.4376	2.70871	4.59412	1.59571	0.232914	0.86462	-6.31025	GM2 ganglioside activator	GM2A	0.25	0.571436	7.23	3.99	3.5	3.62	5.21	4.01	3.24	9.44794	-0.12	1.08673	1.2	2.2974
217763_s_at	1.4366	2.70683	10.6802	2.67325	0.0978278	0.86462	-5.20938	RAB31, member RAS oncogene family	RAB31	0	0	12.71	10.12	10.64	9.93	10.85	9.83	2.59	6.02099	0.71	1.6358	1.02	2.02792
210230_at	1.43629	2.70624	5.62831	3.37703	0.0617333	0.86462	-4.59692	NA	NA	0	0	6.31	5.78	5.97	4.21	6.77	4.74	0.53	1.44393	1.76	3.38698	2.03	4.08405
219463_at	1.43546	2.70467	2.93935	1.08457	0.376629	0.86462	-6.85739	chromosome 20 open reading frame 103	C20orf103	0	0	6.53	2.22	2.22	2.22	2.22	2.22	4.31	19.8353	0	1	0	1
208075_s_at	1.43533	2.70444	4.24077	1.18747	0.341051	0.86462	-6.75032	chemokine (C-C motif) ligand 7	CCL7	0.25	0.571436	4.11	3.28	3.26	3.73	7.5	3.56	0.83	1.77769	-0.47	1.38511	3.94	15.3482
217853_at	1.4338	2.70157	10.5051	1.97957	0.166861	0.86462	-5.89896	tensin 3	TNS3	0	0	11.81	8.89	11.47	11.22	10.39	9.25	2.92	7.56846	0.25	1.18921	1.14	2.20381
205709_s_at	1.43295	2.69998	3.0437	1.86466	0.183858	0.86462	-6.02053	CDP-diacylglycerol synthase (phosphatidate cytidylyltransferase) 1	CDS1	0	0	5.2	2.3	2.35	2.34	3.73	2.34	2.9	7.46426	0.01	1.00696	1.39	2.62079
200706_s_at	1.43282	2.69974	6.97911	0.964819	0.423055	0.866767	-6.97773	lipopolysaccharide-induced TNF factor	LITAF	0.25	0.571436	11.43	7.68	2.81	4.47	8.85	6.64	3.75	13.4543	-1.66	3.16017	2.21	4.62675
213793_s_at	1.4308	2.69597	5.29114	1.04145	0.392701	0.86462	-6.90132	homer homolog 1 (Drosophila)	HOMER1	0.25	0.571436	6.5	3.08	4.69	6.18	6.83	4.47	3.42	10.7034	-1.49	2.80889	2.36	5.1337
235887_at	1.43069	2.69577	4.57875	2.44629	0.115403	0.86462	-5.4258	NA	NA	0	0	6.7	4.03	4.08	3.5	5.1	4.06	2.67	6.36429	0.58	1.49485	1.04	2.05623
226269_at	1.4275	2.6898	4.65959	1.32318	0.299686	0.86462	-6.60569	ganglioside-induced differentiation-associated protein 1	GDAP1	0.25	0.571436	5.55	4.53	3.26	3.62	7.32	3.69	1.02	2.02792	-0.36	1.28343	3.63	12.3805
229504_at	1.4274	2.68961	9.19763	3.8171	0.0479122	0.86462	-4.25593	NA	NA	0	0	9.46	7.92	9.04	8.36	11.24	9.17	1.54	2.90795	0.68	1.60214	2.07	4.19887
210264_at	1.42636	2.68767	2.9348	1.08457	0.376629	0.86462	-6.85739	G protein-coupled receptor 35	GPR35	0	0	6.5	2.22	2.22	2.22	2.22	2.22	4.28	19.4271	0	1	0	1
243099_at	1.42603	2.68706	2.94813	1.08457	0.376629	0.86462	-6.85739	NFAT activating protein with ITAM motif 1	NFAM1	0	0	6.51	2.24	2.24	2.24	2.24	2.24	4.27	19.2929	0	1	0	1
1555310_a_at	1.42553	2.68614	2.93439	1.08457	0.376629	0.86462	-6.85739	p21 protein (Cdc42/Rac)-activated kinase 6	PAK6	0	0	6.5	2.22	2.22	2.22	2.22	2.22	4.28	19.4271	0	1	0	1
209615_s_at	1.42297	2.68136	2.96647	2.31475	0.127525	0.86462	-5.55545	p21 protein (Cdc42/Rac)-activated kinase 1	PAK1	0	0	4.3	2.22	2.32	2.23	4.42	2.32	2.08	4.22807	0.09	1.06437	2.1	4.28709
225930_at	1.42289	2.68123	7.89599	3.75108	0.0496953	0.86462	-4.3052	NFKB inhibitor interacting Ras-like 1	NKIRAS1	0	0	8.48	6.39	8.29	7.62	9.05	7.55	2.09	4.25748	0.67	1.59107	1.5	2.82843
214243_s_at	1.42195	2.67948	4.47976	1.43872	0.268941	0.86462	-6.48078	NA	NA	0	0	7.25	3.7	3.87	3.78	4.45	3.82	3.55	11.7127	0.09	1.06437	0.63	1.54756
230323_s_at	1.42195	2.67947	2.93259	1.08457	0.376629	0.86462	-6.85739	transmembrane protein 45B	TMEM45B	0	0	6.49	2.22	2.22	2.22	2.22	2.22	4.27	19.2929	0	1	0	1
221760_at	1.42022	2.67625	9.97565	1.26867	0.315582	0.86462	-6.66414	mannosidase, alpha, class 1A, member 1	MAN1A1	0.25	0.571436	9.93	8.95	9.47	9.9	12.66	8.95	0.98	1.97247	-0.43	1.34723	3.71	13.0864
208741_at	1.41885	2.67372	7.03207	1.46755	0.261853	0.86462	-6.44949	Sin3A-associated protein, 18kDa	SAP18	0	0	6.93	6.4	6.53	6.32	9.76	6.26	0.53	1.44393	0.21	1.15669	3.5	11.3137
213519_s_at	1.41876	2.67356	4.57547	0.589724	0.607112	1	-7.3043	laminin, alpha 2	LAMA2	0.75	0.999982	2.31	3.43	3.53	4.78	10.02	3.38	-1.12	2.17347	-1.25	2.37841	6.64	99.7331
219949_at	1.41762	2.67144	2.9637	1.20639	0.334919	0.86462	-6.73035	leucine rich repeat containing 2	LRRC2	0	0	2.27	2.27	2.56	2.27	6.18	2.22	0	1	0.29	1.22264	3.96	15.5625
220484_at	1.41684	2.66999	2.93073	1.31908	0.300849	0.86462	-6.61009	mucolipin 3	MCOLN3	0	0	2.75	2.22	2.22	2.22	5.95	2.22	0.53	1.44393	0	1	3.73	13.2691
204546_at	1.41643	2.66925	5.99109	1.98461	0.166163	0.86462	-5.89367	KIAA0513	KIAA0513	0.25	0.571436	7.26	5.33	5.57	5.68	7.27	4.84	1.93	3.81055	-0.11	1.07923	2.43	5.38893
1555862_s_at	1.4157	2.6679	4.30089	3.03823	0.0763433	0.86462	-4.88091	MICAL-like 2	MICALL2	0	0	4.46	3.07	5	4.45	5.56	3.26	1.39	2.62079	0.55	1.46409	2.3	4.92458
232206_at	1.41256	2.66209	3.78826	1.90889	0.177069	0.86462	-5.97355	unc-51-like kinase 4 (C. elegans)	ULK4	0.25	0.571436	4.87	2.99	3.04	3.19	5.58	3.07	1.88	3.68075	-0.15	1.10957	2.51	5.6962
236679_x_at	1.41242	2.66183	5.18561	1.56451	0.239589	0.86462	-6.34412	NA	NA	0.25	0.571436	5.15	3.96	5.72	5.89	6.8	3.6	1.19	2.28153	-0.17	1.12506	3.2	9.18959
209301_at	1.41239	2.66178	3.23856	1.08457	0.376629	0.86462	-6.85739	carbonic anhydrase II	CA2	0	0	7.39	3.15	2.22	2.22	2.22	2.22	4.24	18.8959	0	1	0	1
213702_x_at	1.4117	2.66051	12.3698	1.7791	0.197943	0.86462	-6.11204	N-acylsphingosine amidohydrolase (acid ceramidase) 1	ASAH1	0.25	0.571436	13.88	12.19	12.17	12.36	13.18	10.44	1.69	3.22657	-0.19	1.14076	2.74	6.6807
205475_at	1.4086	2.65479	2.927	1.23647	0.325418	0.86462	-6.69846	stimulator of chondrogenesis 1	SCRG1	0	0	2.58	2.22	2.22	2.22	6.1	2.22	0.36	1.28343	0	1	3.88	14.723
228010_at	1.40855	2.65469	2.96517	1.04762	0.390359	0.86462	-6.89508	protein phosphatase 2 (formerly 2A), regulatory subunit B, gamma isoform	PPP2R2C	0.5	0.999982	2.23	2.33	2.23	2.23	6.55	2.23	-0.1	1.07177	0	1	4.32	19.9733
204668_at	1.40839	2.65441	5.60904	2.09149	0.152181	0.86462	-5.7823	ring finger protein 24	RNF24	0.25	0.571436	5.62	3.79	5.47	5.49	7.85	5.44	1.83	3.55537	-0.02	1.01396	2.41	5.31474
203178_at	1.40817	2.65401	2.96295	1.06691	0.383128	0.86462	-6.87546	glycine amidinotransferase (L-arginine:glycine amidinotransferase)	GATM	0.5	0.999982	6.49	2.22	2.25	2.3	2.25	2.25	4.27	19.2929	-0.05	1.03526	0	1
1560156_at	1.4077	2.65315	4.61464	3.11555	0.0726262	0.86462	-4.81436	NA	NA	0	0	5.39	4.78	4.76	3.44	5.81	3.51	0.61	1.52626	1.32	2.49666	2.3	4.92458
1567628_at	1.40711	2.65206	2.93479	1.08993	0.374679	0.86462	-6.85188	CD74 molecule, major histocompatibility complex, class II invariant chain	CD74	0	0	6.44	2.24	2.24	2.24	2.24	2.22	4.2	18.3792	0	1	0.02	1.01396
210569_s_at	1.40698	2.65181	2.92511	1.08457	0.376629	0.86462	-6.85739	sialic acid binding Ig-like lectin 9	SIGLEC9	0	0	6.44	2.22	2.22	2.22	2.22	2.22	4.22	18.6357	0	1	0	1
202923_s_at	1.40589	2.64981	9.58371	1.77071	0.199395	0.86462	-6.12105	glutamate-cysteine ligase, catalytic subunit	GCLC	0.25	0.571436	11.72	8.83	8.99	9.08	10.16	8.73	2.89	7.4127	-0.09	1.06437	1.43	2.69447
204852_s_at	1.40453	2.64731	2.94518	1.61029	0.22987	0.86462	-6.29441	protein tyrosine phosphatase, non-receptor type 7	PTPN7	0	0	5.48	2.28	2.22	2.22	3.24	2.23	3.2	9.18959	0	1	1.01	2.01391
205685_at	1.40394	2.64623	3.76636	0.996973	0.410035	0.86462	-6.94595	CD86 molecule	CD86	0.5	0.999982	7.25	2.82	2.77	3.26	3.39	3.12	4.43	21.5557	-0.49	1.40444	0.27	1.20581
229625_at	1.40345	2.64533	2.92334	1.08457	0.376629	0.86462	-6.85739	guanylate binding protein 5	GBP5	0	0	6.43	2.22	2.22	2.22	2.22	2.22	4.21	18.507	0	1	0	1
214857_at	1.40263	2.64382	4.51965	2.00344	0.163584	0.86462	-5.87393	NA	NA	0	0	6.58	3.78	3.63	3.45	5.45	4.23	2.8	6.9644	0.18	1.13288	1.22	2.32947
210540_s_at	1.40138	2.64154	7.02132	1.63807	0.224206	0.86462	-6.26429	UDP-Gal:betaGlcNAc beta 1,4- galactosyltransferase, polypeptide 4	B4GALT4	0	0	6.74	5.93	6.46	6.29	9.97	6.75	0.81	1.75321	0.17	1.12506	3.22	9.31787
204485_s_at	1.40121	2.64123	3.07449	1.47624	0.259761	0.86462	-6.44005	target of myb1 (chicken)-like 1	TOM1L1	0	0	3.15	2.37	2.38	2.37	5.79	2.38	0.78	1.71713	0.01	1.00696	3.41	10.6295
227276_at	1.40111	2.64104	3.39731	0.709369	0.541841	0.945807	-7.2108	plexin domain containing 2	PLXDC2	0.75	0.999982	7.84	2.23	2.23	3.63	2.22	2.23	5.61	48.8403	-1.4	2.63902	-0.01	1.00696
228706_s_at	1.40032	2.63959	2.92178	1.71837	0.208761	0.86462	-6.17743	claudin 23	CLDN23	0	0	5.26	2.22	2.22	2.22	3.39	2.22	3.04	8.22491	0	1	1.17	2.25012
210980_s_at	1.39979	2.63863	11.1095	1.9831	0.166373	0.86462	-5.89526	N-acylsphingosine amidohydrolase (acid ceramidase) 1	ASAH1	0.25	0.571436	12.3	10.52	11.1	11.17	12.03	9.53	1.78	3.43426	-0.07	1.04972	2.5	5.65685
235367_at	1.39957	2.63822	3.12317	1.13113	0.360058	0.86462	-6.80929	myopalladin	MYPN	0	0	2.46	2.35	2.46	2.46	6.54	2.46	0.11	1.07923	0	1	4.08	16.9123
1552487_a_at	1.39887	2.63695	6.56007	0.62475	0.587371	0.98375	-7.27819	basonuclin 1	BNC1	0.5	0.999982	7.97	2.73	8.81	6.76	4.99	8.09	5.24	37.7918	2.05	4.14106	-3.1	8.57419
236261_at	1.3974	2.63426	3.23479	1.83925	0.187906	0.86462	-6.04762	NA	NA	0	0	5.27	2.22	3.4	2.81	3.14	2.58	3.05	8.28212	0.59	1.50525	0.56	1.47427
214434_at	1.39728	2.63405	2.92026	1.09037	0.37452	0.86462	-6.85143	heat shock 70kDa protein 12A	HSPA12A	0	0	2.24	2.22	2.22	2.22	6.4	2.22	0.02	1.01396	0	1	4.18	18.1261
204445_s_at	1.39696	2.63346	2.92423	1.08694	0.375766	0.86462	-6.85495	arachidonate 5-lipoxygenase	ALOX5	0	0	6.41	2.22	2.23	2.23	2.23	2.23	4.19	18.2522	0	1	0	1
210512_s_at	1.39665	2.6329	7.97474	2.75284	0.0925106	0.86462	-5.13569	vascular endothelial growth factor A	VEGFA	0	0	8.15	7.31	7.43	6.58	10.43	7.94	0.84	1.79005	0.85	1.8025	2.49	5.61778
1556641_at	1.39665	2.6329	5.17336	0.835279	0.479819	0.897261	-7.10075	solute carrier family 7 (cationic amino acid transporter, y+ system), member 14	SLC7A14	0.75	0.999982	7.95	2.94	5.5	6.24	4.17	4.24	5.01	32.2226	-0.74	1.67018	-0.07	1.04972
203824_at	1.39653	2.63268	2.93465	1.08457	0.376629	0.86462	-6.85739	tetraspanin 8	TSPAN8	0	0	2.22	2.22	2.22	2.22	6.46	2.27	0	1	0	1	4.19	18.2522
228044_at	1.39645	2.63254	2.91985	1.08457	0.376629	0.86462	-6.85739	stress-associated endoplasmic reticulum protein family member 2	SERP2	0	0	2.22	2.22	2.22	2.22	6.41	2.22	0	1	0	1	4.19	18.2522
236141_at	1.39483	2.62958	2.95227	1.04693	0.390619	0.86462	-6.89577	Nbla00301	NBLA00301	0.5	0.999982	2.22	2.22	2.22	2.32	6.51	2.22	0	1	-0.1	1.07177	4.29	19.5622
204462_s_at	1.39313	2.62647	3.05986	1.00023	0.408739	0.86462	-6.94271	solute carrier family 16, member 2 (monocarboxylic acid transporter 8)	SLC16A2	0.75	0.999982	2.27	2.36	2.22	2.36	6.78	2.36	-0.09	1.06437	-0.14	1.10191	4.42	21.4068
225669_at	1.39279	2.62587	8.10766	2.26789	0.132245	0.86462	-5.60238	interferon (alpha, beta and omega) receptor 1	IFNAR1	0	0	8.62	7.53	8.28	7.86	9.51	6.84	1.09	2.12874	0.42	1.33793	2.67	6.36429
229377_at	1.39244	2.62522	2.91784	1.08457	0.376629	0.86462	-6.85739	growth hormone regulated TBC protein 1	GRTP1	0	0	2.22	2.22	2.22	2.22	6.4	2.22	0	1	0	1	4.18	18.1261
1558766_at	1.39217	2.62474	3.70102	6.53842	0.0147453	0.86462	-2.66699	NA	NA	0	0	3.91	2.98	4.61	2.97	4.67	3.06	0.93	1.90528	1.64	3.11666	1.61	3.05252
242281_at	1.39164	2.62377	3.43708	1.08457	0.376629	0.86462	-6.85739	glutamate-ammonia ligase (glutamine synthetase)	GLUL	0	0	6.92	2.74	2.74	2.74	2.74	2.74	4.18	18.1261	0	1	0	1
201983_s_at	1.39114	2.62285	5.23098	0.923757	0.440292	0.87302	-7.01764	epidermal growth factor receptor (erythroblastic leukemia viral (v-erb-b) oncogene homolog, avian)	EGFR	0.5	0.999982	3.65	4.24	4.44	4.31	9.69	5.06	-0.59	1.50525	0.13	1.09429	4.63	24.761
224694_at	1.39097	2.62254	10.4151	1.6287	0.226096	0.86462	-6.27444	anthrax toxin receptor 1	ANTXR1	0.25	0.571436	10.36	10.65	11.89	10.35	11.08	8.17	-0.29	1.22264	1.54	2.90795	2.91	7.51618
230258_at	1.3906	2.62187	6.86078	2.62899	0.100962	0.86462	-5.25085	GLIS family zinc finger 3	GLIS3	0	0	7.74	5.2	7.29	6.56	7.64	6.74	2.54	5.81589	0.73	1.65864	0.9	1.86607
243221_at	1.39045	2.62161	2.91684	1.55699	0.241233	0.86462	-6.3523	family with sequence similarity 20, member A	FAM20A	0	0	3.14	2.22	2.22	2.22	5.48	2.22	0.92	1.89212	0	1	3.26	9.57983
203472_s_at	1.38906	2.61909	2.9277	1.08457	0.376629	0.86462	-6.85739	solute carrier organic anion transporter family, member 2B1	SLCO2B1	0	0	6.4	2.23	2.23	2.23	2.23	2.23	4.17	18.0009	0	1	0	1
229778_at	1.3889	2.61878	3.04819	1.08928	0.374917	0.86462	-6.85255	chromosome 12 open reading frame 39	C12orf39	0	0	2.36	2.35	2.36	2.36	6.51	2.36	0.01	1.00696	0	1	4.15	17.7531
204678_s_at	1.38865	2.61833	2.99625	1.08457	0.376629	0.86462	-6.85739	potassium channel, subfamily K, member 1	KCNK1	0	0	2.3	2.3	2.3	2.3	6.47	2.3	0	1	0	1	4.17	18.0009
235296_at	1.38844	2.61796	7.48582	1.27257	0.314414	0.86462	-6.65997	eukaryotic translation initiation factor 5A2	EIF5A2	0.25	0.571436	7.82	6.42	6.91	7.58	9.81	6.38	1.4	2.63902	-0.67	1.59107	3.43	10.7779
236635_at	1.38658	2.61458	4.55612	2.08048	0.15355	0.86462	-5.79369	zinc finger protein 667	ZNF667	0	0	5.33	3.61	4.02	4.02	6.39	3.96	1.72	3.29436	0	1	2.43	5.38893
231467_at	1.38642	2.61429	4.48755	2.12678	0.147897	0.86462	-5.7459	NA	NA	0	0	4.82	2.3	4.74	4.65	5.99	4.43	2.52	5.73582	0.09	1.06437	1.56	2.94854
202986_at	1.3861	2.6137	2.92743	1.08457	0.376629	0.86462	-6.85739	aryl-hydrocarbon receptor nuclear translocator 2	ARNT2	0	0	2.23	2.23	2.23	2.23	6.39	2.23	0	1	0	1	4.16	17.8766
220330_s_at	1.38508	2.61186	6.58263	0.457504	0.68615	1	-7.39226	SAM domain, SH3 domain and nuclear localization signals 1	SAMSN1	0.5	0.999982	12.13	5.33	7.48	5.58	2.22	6.76	6.8	111.43	1.9	3.73213	-4.54	23.2636
233814_at	1.38426	2.61039	5.84568	1.61267	0.229379	0.86462	-6.29184	ephrin-A5	EFNA5	0	0	5.83	2.65	7.59	7.52	6.19	5.3	3.18	9.06307	0.07	1.04972	0.89	1.85318
233176_at	1.3829	2.60793	2.99255	1.33703	0.295795	0.86462	-6.59078	NA	NA	0	0	5.95	2.33	2.34	2.23	2.77	2.34	3.62	12.295	0.11	1.07923	0.43	1.34723
208016_s_at	1.38191	2.60614	2.91258	1.08457	0.376629	0.86462	-6.85739	angiotensin II receptor, type 1	AGTR1	0	0	2.22	2.22	2.22	2.22	6.37	2.22	0	1	0	1	4.15	17.7531
44040_at	1.38131	2.60504	4.85129	2.06412	0.155614	0.86462	-5.81066	F-box protein 41	FBXO41	0.25	0.571436	5.79	3.9	4.6	4.65	6.23	3.93	1.89	3.70635	-0.05	1.03526	2.3	4.92458
212187_x_at	1.38016	2.60297	3.55731	2.1576	0.144283	0.86462	-5.71428	prostaglandin D2 synthase 21kDa (brain)	PTGDS	0	0	4.65	2.46	3.07	3.07	5.02	3.07	2.19	4.56305	0	1	1.95	3.86375
238782_at	1.38011	2.60289	6.17819	2.69392	0.0964084	0.86462	-5.19013	NA	NA	0	0	7.2	5.38	6.28	6	7.13	5.09	1.82	3.53081	0.28	1.21419	2.04	4.11246
1559502_s_at	1.37929	2.6014	2.91126	1.10805	0.36817	0.86462	-6.8332	leucine rich repeat containing 25	LRRC25	0	0	6.3	2.22	2.22	2.22	2.28	2.22	4.08	16.9123	0	1	0.06	1.04247
220187_at	1.37877	2.60046	3.08517	1.03275	0.396033	0.86462	-6.91012	STEAP family member 4	STEAP4	0.5	0.999982	2.31	2.46	2.37	2.36	6.64	2.37	-0.15	1.10957	0.01	1.00696	4.27	19.2929
230799_at	1.37846	2.59991	4.85256	1.50195	0.253683	0.86462	-6.41211	similar to hCG1987718	LOC100134259	0	0	4.91	4.09	3.98	3.98	7.73	4.42	0.82	1.76541	0	1	3.31	9.91766
218967_s_at	1.37682	2.59694	6.70731	1.60123	0.231755	0.86462	-6.30425	phosphotriesterase related	PTER	0	0	7.53	6.81	5.54	5.35	9.11	5.9	0.72	1.64718	0.19	1.14076	3.21	9.25351
222062_at	1.37551	2.5946	4.31038	2.15973	0.144037	0.86462	-5.7121	interleukin 27 receptor, alpha	IL27RA	0	0	6.09	4.13	4.77	2.6	4.14	4.14	1.96	3.89062	2.17	4.50023	0	1
224911_s_at	1.37391	2.59172	12.166	1.30881	0.303786	0.86462	-6.62113	discoidin, CUB and LCCL domain containing 2	DCBLD2	0.25	0.571436	12.99	9.86	12.01	12.77	13.56	11.8	3.13	8.75435	-0.76	1.69349	1.76	3.38698
222939_s_at	1.37378	2.59149	2.90851	1.08457	0.376629	0.86462	-6.85739	solute carrier family 16, member 10 (aromatic amino acid transporter)	SLC16A10	0	0	6.34	2.22	2.22	2.22	2.22	2.22	4.12	17.3878	0	1	0	1
236824_at	1.37141	2.58723	2.90732	1.08457	0.376629	0.86462	-6.85739	transmembrane protein 132B	TMEM132B	0	0	2.22	2.22	2.22	2.22	6.34	2.22	0	1	0	1	4.12	17.3878
76897_s_at	1.37102	2.58653	4.88407	4.75751	0.029895	0.86462	-3.61845	FK506 binding protein 15, 133kDa	FKBP15	0	0	5.96	4.47	4.43	3.65	6.32	4.48	1.49	2.80889	0.78	1.71713	1.84	3.5801
217159_x_at	1.37095	2.58641	2.93969	1.08187	0.377615	0.86462	-6.86016	sialic acid binding Ig-like lectin 7	SIGLEC7	0.5	0.999982	6.38	2.26	2.24	2.25	2.25	2.25	4.12	17.3878	-0.01	1.00696	0	1
235497_at	1.36853	2.58207	6.0367	1.17863	0.343959	0.86462	-6.75962	hypothetical LOC643837	LOC643837	0.25	0.571436	6.8	5.26	5.02	5.91	8.35	4.88	1.54	2.90795	-0.89	1.85318	3.47	11.0809
214100_x_at	1.36846	2.58195	7.68912	3.26039	0.0662972	0.86462	-4.69249	NOP2/Sun domain family, member 5 pseudogene 1	NSUN5P1	0	0	8.87	8.07	7.94	6.91	8.31	6.04	0.8	1.7411	1.03	2.04202	2.27	4.82323
203788_s_at	1.36833	2.58171	2.9062	1.08573	0.376205	0.86462	-6.85619	sema domain, immunoglobulin domain (Ig), short basic domain, secreted, (semaphorin) 3C	SEMA3C	0	0	2.22	2.22	2.22	2.22	6.32	2.22	0	1	0	1	4.1	17.1484
227491_at	1.3683	2.58167	4.31423	0.817481	0.488172	0.902552	-7.11693	NA	NA	0.5	0.999982	2.63	3.81	4.21	3.81	8.15	3.27	-1.18	2.26577	0.4	1.31951	4.88	29.446
217549_at	1.36711	2.57953	2.94783	1.19569	0.338371	0.86462	-6.74165	NA	NA	0.25	0.571436	6.07	2.23	2.23	2.29	2.6	2.27	3.84	14.3204	-0.06	1.04247	0.33	1.25701
221916_at	1.36631	2.57811	2.90478	1.08457	0.376629	0.86462	-6.85739	neurofilament, light polypeptide	NEFL	0	0	2.22	2.22	2.22	2.22	6.32	2.22	0	1	0	1	4.1	17.1484
205168_at	1.36561	2.57686	5.80376	0.877066	0.46074	0.883449	-7.06202	discoidin domain receptor tyrosine kinase 2	DDR2	0.5	0.999982	4.74	5.44	5.26	5.17	9.46	4.75	-0.7	1.6245	0.09	1.06437	4.71	26.1729
204136_at	1.3656	2.57684	3.52037	1.67839	0.216282	0.86462	-6.22062	collagen, type VII, alpha 1	COL7A1	0	0	3.77	3.13	3.03	2.69	5.81	2.68	0.64	1.55833	0.34	1.26576	3.13	8.75435
228485_s_at	1.36502	2.5758	7.75147	3.72969	0.0502923	0.86462	-4.32129	solute carrier family 44, member 1	SLC44A1	0	0	9.34	7.75	7.17	6.58	8.79	6.88	1.59	3.01049	0.59	1.50525	1.91	3.75809
1559263_s_at	1.36428	2.57448	2.95019	1.08457	0.376629	0.86462	-6.85739	NA	NA	0	0	6.36	2.27	2.27	2.27	2.27	2.27	4.09	17.0299	0	1	0	1
211748_x_at	1.36363	2.57331	3.93512	2.1675	0.143145	0.86462	-5.70415	prostaglandin D2 synthase 21kDa (brain)	PTGDS	0	0	4.98	2.98	3.55	3.55	5.32	3.22	2	4	0	1	2.1	4.28709
225945_at	1.36346	2.57302	8.08678	2.05576	0.156682	0.86462	-5.81935	zinc finger protein 655	ZNF655	0	0	8.87	7.64	7.26	7.07	10.18	7.51	1.23	2.34567	0.19	1.14076	2.67	6.36429
206513_at	1.36301	2.57221	2.91305	1.28829	0.309754	0.86462	-6.64315	absent in melanoma 2	AIM2	0	0	5.88	2.24	2.24	2.22	2.67	2.24	3.64	12.4666	0.02	1.01396	0.43	1.34723
227070_at	1.36283	2.57189	7.21239	0.597458	0.602708	0.996163	-7.29863	glycosyltransferase 8 domain containing 2	GLT8D2	0.5	0.999982	7.06	5.7	5.17	8.1	11.45	5.8	1.36	2.56685	-2.93	7.6211	5.65	50.2134
211121_s_at	1.36242	2.57117	5.18881	2.25056	0.134048	0.86462	-5.61983	docking protein 1, 62kDa (downstream of tyrosine kinase 1)	DOK1	0	0	6.76	4.62	4.5	4.44	6.35	4.47	2.14	4.40762	0.06	1.04247	1.88	3.68075
225442_at	1.36238	2.57108	9.49666	0.81991	0.487023	0.901911	-7.11474	discoidin domain receptor tyrosine kinase 2	DDR2	0.75	0.999982	8.79	9.32	8.65	9.01	13.08	8.12	-0.53	1.44393	-0.36	1.28343	4.96	31.125
202936_s_at	1.36204	2.57048	2.90264	1.08457	0.376629	0.86462	-6.85739	SRY (sex determining region Y)-box 9	SOX9	0	0	2.22	2.22	2.22	2.22	6.31	2.22	0	1	0	1	4.09	17.0299
1552553_a_at	1.362	2.57041	2.93221	1.06912	0.382306	0.86462	-6.8732	NLR family, CARD domain containing 4	NLRC4	0.5	0.999982	6.35	2.22	2.22	2.22	2.27	2.31	4.13	17.5087	0	1	-0.04	1.02811
203467_at	1.35978	2.56645	7.10133	2.73653	0.0935682	0.86462	-5.1507	phosphomannomutase 1	PMM1	0	0	7.56	6.45	6.91	6.33	8.87	6.48	1.11	2.15846	0.58	1.49485	2.39	5.24157
222376_at	1.35977	2.56644	4.44559	2.32431	0.12659	0.86462	-5.54594	NA	NA	0	0	5.06	3.99	4	3.57	6.31	3.74	1.07	2.09943	0.43	1.34723	2.57	5.93809
1598_g_at	1.35873	2.56458	9.25178	2.67627	0.0976186	0.86462	-5.20656	growth arrest-specific 6	GAS6	0	0	11.08	9.98	7.11	6.55	11.6	9.19	1.1	2.14355	0.56	1.47427	2.41	5.31474
1555274_a_at	1.35822	2.56368	6.13361	2.25273	0.13382	0.86462	-5.61764	selenoprotein I	SELI	0	0	6.9	4.44	6.42	6.21	7.12	5.72	2.46	5.50217	0.21	1.15669	1.4	2.63902
205119_s_at	1.3571	2.5617	2.9601	1.20726	0.33464	0.86462	-6.72943	formyl peptide receptor 1	FPR1	0	0	6.07	2.28	2.29	2.28	2.56	2.29	3.79	13.8326	0.01	1.00696	0.27	1.20581
223710_at	1.35638	2.56042	2.96049	1.12336	0.362766	0.86462	-6.81736	chemokine (C-C motif) ligand 26	CCL26	0.25	0.571436	2.41	2.29	2.26	2.29	6.24	2.26	0.12	1.08673	-0.03	1.02101	3.98	15.7797
215925_s_at	1.35602	2.55978	2.98506	1.63488	0.224847	0.86462	-6.26775	CD72 molecule	CD72	0	0	5.42	2.36	2.32	2.31	3.25	2.26	3.06	8.33973	0.01	1.00696	0.99	1.98618
225544_at	1.35587	2.55951	3.49884	1.08642	0.375954	0.86462	-6.85549	T-box 3	TBX3	0.25	0.571436	2.54	2.33	2.97	3.16	7.02	2.97	0.21	1.15669	-0.19	1.14076	4.05	16.5642
228656_at	1.35521	2.55834	4.79357	0.73538	0.528466	0.934805	-7.18896	prospero homeobox 1	PROX1	0.5	0.999982	7.54	2.25	6.65	7.88	2.22	2.22	5.29	39.1245	-1.23	2.34567	0	1
235229_at	1.35513	2.55819	5.53325	0.373934	0.739521	1	-7.43822	NA	NA	0.75	0.999982	11.18	2.28	5.17	9.5	2.28	2.79	8.9	477.713	-4.33	20.1122	-0.51	1.42405
227799_at	1.35506	2.55808	2.89915	1.08457	0.376629	0.86462	-6.85739	myosin IG	MYO1G	0	0	6.29	2.22	2.22	2.22	2.22	2.22	4.07	16.7955	0	1	0	1
209706_at	1.35344	2.5552	3.94769	2.23283	0.135926	0.86462	-5.63774	NK3 homeobox 1	NKX3-1	0	0	4.39	2.5	3.68	3.63	5.81	3.68	1.89	3.70635	0.05	1.03526	2.13	4.37717
230449_x_at	1.35342	2.55516	7.02607	1.42936	0.27129	0.86462	-6.49093	NA	NA	0	0	7.09	6.69	6.43	6.17	9.59	6.18	0.4	1.31951	0.26	1.19748	3.41	10.6295
235751_s_at	1.35309	2.55459	2.938	1.08583	0.376169	0.86462	-6.85609	vitelline membrane outer layer 1 homolog (chicken)	VMO1	0	0	6.32	2.26	2.26	2.26	2.26	2.26	4.06	16.6795	0	1	0	1
228732_at	1.35207	2.55279	2.98601	1.00821	0.405584	0.86462	-6.93475	NA	NA	0.5	0.999982	2.24	2.23	2.26	2.48	6.48	2.23	0.01	1.00696	-0.22	1.16473	4.25	19.0273
241484_x_at	1.35116	2.55117	6.24832	1.8483	0.186452	0.86462	-6.03797	NA	NA	0	0	5.97	5.85	7.26	6.16	7.54	4.71	0.12	1.08673	1.1	2.14355	2.83	7.11074
219747_at	1.35075	2.55044	2.92186	1.08457	0.376629	0.86462	-6.85739	chromosome 4 open reading frame 31	C4orf31	0	0	2.24	2.24	2.25	2.25	6.3	2.25	0	1	0	1	4.05	16.5642
211577_s_at	1.35059	2.55017	2.90736	1.09089	0.374332	0.86462	-6.85089	insulin-like growth factor 1 (somatomedin C)	IGF1	0	0	6.27	2.24	2.24	2.22	2.24	2.24	4.03	16.3362	0.02	1.01396	0	1
239675_at	1.35014	2.54937	2.89669	1.08457	0.376629	0.86462	-6.85739	hypothetical protein LOC283143	LOC283143	0	0	6.27	2.22	2.22	2.22	2.22	2.22	4.05	16.5642	0	1	0	1
210229_s_at	1.34817	2.5459	5.0151	0.691819	0.551031	0.953979	-7.22525	colony stimulating factor 2 (granulocyte-macrophage)	CSF2	0.5	0.999982	8.78	3.39	4.32	3.92	3.97	5.71	5.39	41.9326	0.4	1.31951	-1.74	3.34035
224793_s_at	1.34735	2.54444	9.02654	2.11708	0.14906	0.86462	-5.75589	transforming growth factor, beta receptor 1	TGFBR1	0	0	10.59	8.09	9.05	8.94	9.46	8.03	2.5	5.65685	0.11	1.07923	1.43	2.69447
225869_s_at	1.34717	2.54412	3.15737	1.29577	0.307564	0.86462	-6.63513	unc-93 homolog B1 (C. elegans)	UNC93B1	0.25	0.571436	6.03	2.45	2.37	2.45	3.09	2.54	3.58	11.9588	-0.08	1.05702	0.55	1.46409
235629_at	1.34705	2.54391	7.96605	3.76682	0.0492618	0.86462	-4.29339	NA	NA	0	0	8.04	7.07	7.99	7.04	9.89	7.77	0.97	1.95884	0.95	1.93187	2.12	4.34694
210662_at	1.34693	2.54369	2.90671	1.09163	0.374065	0.86462	-6.85014	kynureninase (L-kynurenine hydrolase)	KYNU	0	0	2.24	2.24	2.24	2.22	6.26	2.24	0	1	0.02	1.01396	4.02	16.2234
228490_at	1.34611	2.54226	6.89662	1.73137	0.206385	0.86462	-6.16341	abhydrolase domain containing 2	ABHD2	0	0	7.54	6.39	6.35	6.35	8.82	5.93	1.15	2.21914	0	1	2.89	7.4127
226018_at	1.34608	2.5422	6.95166	1.11073	0.367218	0.86462	-6.83044	chromosome 7 open reading frame 41	C7orf41	0.25	0.571436	6.28	7.44	7.46	5.55	9.14	5.85	-1.16	2.23457	1.91	3.75809	3.29	9.78112
232689_at	1.34604	2.54213	2.91631	1.08457	0.376629	0.86462	-6.85739	hypothetical protein LOC284561	LOC284561	0	0	2.24	2.24	2.24	2.24	6.28	2.24	0	1	0	1	4.04	16.4498
242037_at	1.3455	2.54118	6.47698	1.47082	0.261063	0.86462	-6.44593	aspartate beta-hydroxylase	ASPH	0.25	0.571436	5.98	5.16	6.31	6.37	9.15	5.89	0.82	1.76541	-0.06	1.04247	3.26	9.57983
235421_at	1.34489	2.54011	4.00377	1.5635	0.239809	0.86462	-6.34522	mitogen-activated protein kinase kinase kinase 8	MAP3K8	0.25	0.571436	6.05	3.78	2.55	3.07	5.43	3.14	2.27	4.82323	-0.52	1.43396	2.29	4.89056
243252_at	1.34443	2.5393	4.35955	2.1235	0.148288	0.86462	-5.74927	NA	NA	0	0	3.87	3.62	6.02	4.84	5.2	2.6	0.25	1.18921	1.18	2.26577	2.6	6.06287
226064_s_at	1.34433	2.53912	2.9046	1.18455	0.34201	0.86462	-6.75339	diacylglycerol O-acyltransferase homolog 2 (mouse)	DGAT2	0	0	2.47	2.24	2.22	2.22	6.04	2.24	0.23	1.17283	0	1	3.8	13.9288
219508_at	1.34367	2.53797	3.06012	1.51646	0.250328	0.86462	-6.39634	glucosaminyl (N-acetyl) transferase 3, mucin type	GCNT3	0	0	3.22	2.39	2.39	2.39	5.59	2.39	0.83	1.77769	0	1	3.2	9.18959
223562_at	1.34362	2.53787	2.90346	1.08457	0.376629	0.86462	-6.85739	parvin, gamma	PARVG	0	0	6.26	2.23	2.23	2.23	2.23	2.23	4.03	16.3362	0	1	0	1
207156_at	1.34358	2.5378	3.48216	1.16789	0.347529	0.86462	-6.7709	histone cluster 1, H2ag	HIST1H2AG	0.25	0.571436	2.99	2.3	2.73	3.15	6.74	2.99	0.69	1.61328	-0.42	1.33793	3.75	13.4543
207176_s_at	1.34319	2.53711	2.89321	1.08457	0.376629	0.86462	-6.85739	CD80 molecule	CD80	0	0	6.25	2.22	2.22	2.22	2.22	2.22	4.03	16.3362	0	1	0	1
224339_s_at	1.34273	2.5363	2.89298	1.08457	0.376629	0.86462	-6.85739	angiopoietin-like 1	ANGPTL1	0	0	2.22	2.22	2.22	2.22	6.25	2.22	0	1	0	1	4.03	16.3362
224590_at	1.33925	2.5302	5.49549	0.558457	0.625167	1	-7.32667	X (inactive)-specific transcript (non-protein coding)	XIST	0.75	0.999982	8.64	2.22	2.51	2.72	7.35	9.53	6.42	85.6274	-0.21	1.15669	-2.18	4.53154
212820_at	1.33893	2.52964	8.2107	1.78667	0.196644	0.86462	-6.10392	Dmx-like 2	DMXL2	0.25	0.571436	10.09	7.43	7.52	7.66	9.04	7.53	2.66	6.32033	-0.14	1.10191	1.51	2.8481
229211_at	1.33883	2.52946	7.19866	3.6393	0.0529277	0.86462	-4.39009	dual specificity phosphatase 28	DUSP28	0	0	7.72	6.81	7.66	6.69	8.22	6.09	0.91	1.87905	0.97	1.95884	2.13	4.37717
204443_at	1.33782	2.52768	6.14404	1.93951	0.172552	0.86462	-5.94115	arylsulfatase A	ARSA	0	0	8.48	5.66	6.37	5.59	5.59	5.18	2.82	7.06162	0.78	1.71713	0.41	1.32869
231031_at	1.33763	2.52736	2.89467	1.08429	0.37673	0.86462	-6.85767	keratinocyte growth factor-like protein 2	KGFLP2	0.25	0.571436	2.22	2.23	2.23	2.22	6.24	2.22	-0.01	1.00696	0.01	1.00696	4.02	16.2234
202089_s_at	1.3375	2.52713	8.31183	1.35433	0.291014	0.86462	-6.57212	solute carrier family 39 (zinc transporter), member 6	SLC39A6	0.25	0.571436	7.69	6.99	7.9	8.02	11.35	7.92	0.7	1.6245	-0.12	1.08673	3.43	10.7779
228370_at	1.337	2.52625	6.25673	1.36624	0.287775	0.86462	-6.55927	small nuclear ribonucleoprotein polypeptide N	SNRPN	0.25	0.571436	5.07	5.24	6.17	5.36	9.54	6.16	-0.17	1.12506	0.81	1.75321	3.38	10.4107
230596_at	1.33661	2.52558	3.80805	1.61454	0.228992	0.86462	-6.2898	NA	NA	0.25	0.571436	6.05	3.09	4.53	3.32	2.85	3	2.96	7.78124	1.21	2.31338	-0.15	1.10957
230463_at	1.33638	2.52518	2.88981	1.08798	0.375388	0.86462	-6.85389	NA	NA	0	0	2.23	2.22	2.22	2.22	6.22	2.22	0.01	1.00696	0	1	4	16
222670_s_at	1.33588	2.52429	7.55871	0.696619	0.548504	0.951682	-7.22132	v-maf musculoaponeurotic fibrosarcoma oncogene homolog B (avian)	MAFB	0.75	0.999982	11.04	5.55	7.2	7.8	6.44	7.32	5.49	44.9422	-0.6	1.51572	-0.88	1.84038
230631_s_at	1.33549	2.52362	2.90438	1.08335	0.377073	0.86462	-6.85864	hypothetical protein LOC100288432	LOC100288432	0.5	0.999982	6.25	2.24	2.24	2.24	2.23	2.24	4.01	16.1113	0	1	-0.01	1.00696
238877_at	1.3354	2.52345	2.9173	1.05136	0.388945	0.86462	-6.89128	eyes absent homolog 4 (Drosophila)	EYA4	0.5	0.999982	2.22	2.22	2.22	2.31	6.31	2.22	0	1	-0.09	1.06437	4.09	17.0299
236358_at	1.335	2.52275	4.19754	3.03384	0.0765619	0.86462	-4.88472	NA	NA	0	0	4.46	4.03	4.81	3.29	5.32	3.27	0.43	1.34723	1.52	2.86791	2.05	4.14106
220998_s_at	1.33465	2.52215	3.4207	1.27513	0.313648	0.86462	-6.65723	unc-93 homolog B1 (C. elegans)	UNC93B1	0	0	6.53	2.92	2.99	2.75	2.75	2.59	3.61	12.2101	0.24	1.18099	0.16	1.11729
227148_at	1.33443	2.52177	2.90193	1.09202	0.373924	0.86462	-6.84974	pleckstrin homology domain containing, family H (with MyTH4 domain) member 2	PLEKHH2	0	0	2.24	2.22	2.23	2.22	6.24	2.26	0.02	1.01396	0.01	1.00696	3.98	15.7797
49306_at	1.33395	2.52092	3.20643	1.16697	0.347837	0.86462	-6.77187	Ras association (RalGDS/AF-6) domain family member 4	RASSF4	0.25	0.571436	6.38	2.57	2.35	2.43	2.89	2.61	3.81	14.0257	-0.08	1.05702	0.28	1.21419
220162_s_at	1.33391	2.52086	3.12636	1.00847	0.405481	0.86462	-6.93449	caspase recruitment domain family, member 9	CARD9	0.75	0.999982	6.61	2.4	2.34	2.4	2.43	2.57	4.21	18.507	-0.06	1.04247	-0.14	1.10191
214722_at	1.3329	2.51908	10.0194	2.04873	0.157588	0.86462	-5.82666	Notch homolog 2 (Drosophila) N-terminal like	NOTCH2NL	0	0	9.99	8.78	9.37	9.2	12.7	10.08	1.21	2.31338	0.17	1.12506	2.62	6.1475
210944_s_at	1.33274	2.51881	5.40839	4.14731	0.040199	0.86462	-4.01893	calpain 3, (p94)	CAPN3	0	0	6.98	5.23	4.98	4.34	6.27	4.66	1.75	3.36359	0.64	1.55833	1.61	3.05252
217276_x_at	1.33174	2.51706	3.15966	1.33973	0.295042	0.86462	-6.58787	serine hydrolase-like 2	SERHL2	0	0	5.97	2.51	2.49	2.49	3.02	2.49	3.46	11.0043	0	1	0.53	1.44393
229427_at	1.33159	2.51679	2.90765	1.09788	0.371808	0.86462	-6.8437	sema domain, seven thrombospondin repeats (type 1 and type 1-like), transmembrane domain (TM) and short cytoplasmic domain, (semaphorin) 5A	SEMA5A	0	0	2.24	2.24	2.27	2.24	6.2	2.24	0	1	0.03	1.02101	3.96	15.5625
219707_at	1.33131	2.51631	7.02949	2.38095	0.121226	0.86462	-5.48982	copine VII	CPNE7	0	0	7.4	7.06	8.61	6.18	7.08	5.85	0.34	1.26576	2.43	5.38893	1.23	2.34567
224860_at	1.33084	2.51549	5.22105	1.94805	0.171319	0.86462	-5.93214	chromosome 9 open reading frame 123	C9orf123	0	0	5.12	4.62	5.24	4.56	7.3	4.49	0.5	1.41421	0.68	1.60214	2.81	7.01285
1556185_a_at	1.33082	2.51545	2.89248	1.08457	0.376629	0.86462	-6.85739	NA	NA	0	0	2.23	2.23	2.23	2.23	6.22	2.23	0	1	0	1	3.99	15.8895
211653_x_at	1.33077	2.51536	9.43331	0.722477	0.535065	0.94006	-7.19986	aldo-keto reductase family 1, member C2 (dihydrodiol dehydrogenase 2; bile acid binding protein; 3-alpha hydroxysteroid dehydrogenase, type III)	AKR1C2	0.5	0.999982	8.74	8.61	7.83	9.2	13.73	8.49	0.13	1.09429	-1.37	2.58471	5.24	37.7918
227172_at	1.32889	2.51209	4.94734	1.52513	0.248349	0.86462	-6.38693	transmembrane protein 116	TMEM116	0	0	5.03	4.57	4.83	4.52	6.97	3.76	0.46	1.37554	0.31	1.23971	3.21	9.25351
222253_s_at	1.32811	2.51073	2.88974	1.0796	0.378446	0.86462	-6.86248	POM121 membrane glycoprotein-like 9 (rat) pseudogene	POM121L9P	0.5	0.999982	2.22	2.22	2.22	2.23	6.22	2.22	0	1	-0.01	1.00696	4	16
203603_s_at	1.32733	2.50938	8.1379	3.60562	0.0539582	0.86462	-4.41604	zinc finger E-box binding homeobox 2	ZEB2	0	0	7.81	5.82	9.01	8.4	9.58	8.2	1.99	3.97237	0.61	1.52626	1.38	2.60268
226292_at	1.32698	2.50877	6.57245	2.35316	0.12382	0.86462	-5.51728	calpain 5	CAPN5	0	0	6.56	6.13	6.32	5.27	8.83	6.34	0.43	1.34723	1.05	2.07053	2.49	5.61778
205303_at	1.32657	2.50806	2.89627	1.07731	0.379285	0.86462	-6.86483	potassium inwardly-rectifying channel, subfamily J, member 8	KCNJ8	0.5	0.999982	2.23	2.24	2.23	2.23	6.22	2.23	-0.01	1.00696	0	1	3.99	15.8895
222798_at	1.32621	2.50744	6.31403	1.16779	0.347564	0.86462	-6.77101	phosphotriesterase related	PTER	0.25	0.571436	7.24	6.29	4.94	5.54	8.75	5.13	0.95	1.93187	-0.6	1.51572	3.62	12.295
226757_at	1.32612	2.50728	8.39931	0.54265	0.634448	1	-7.33762	interferon-induced protein with tetratricopeptide repeats 2	IFIT2	0.5	0.999982	10.68	7.33	5.22	9.15	11.29	6.73	3.35	10.1965	-3.93	15.2422	4.56	23.5883
243409_at	1.3258	2.50672	5.12397	1.08789	0.37542	0.86462	-6.85398	forkhead box L1	FOXL1	0.25	0.571436	4.04	4.2	4.38	4.2	8.94	4.98	-0.16	1.11729	0.18	1.13288	3.96	15.5625
207008_at	1.3256	2.50638	2.94373	1.08273	0.377302	0.86462	-6.85928	chemokine (C-X-C motif) receptor 2	CXCR2	0	0	6.26	2.28	2.28	2.28	2.28	2.28	3.98	15.7797	0	1	0	1
229064_s_at	1.32471	2.50482	3.44729	2.24568	0.134561	0.86462	-5.62475	RCAN family member 3	RCAN3	0	0	5.25	2.69	3.73	2.7	3.36	2.96	2.56	5.89708	1.03	2.04202	0.4	1.31951
219368_at	1.32386	2.50335	3.85561	0.778528	0.506926	0.917247	-7.15167	nucleosome assembly protein 1-like 2	NAP1L2	0.5	0.999982	3.16	4.22	3.14	3.06	7.25	2.3	-1.06	2.08493	0.08	1.05702	4.95	30.91
242481_at	1.32325	2.5023	2.88845	1.25334	0.320223	0.86462	-6.6805	NA	NA	0	0	2.56	2.22	5.84	2.24	2.25	2.22	0.34	1.26576	3.6	12.1257	0.03	1.02101
223631_s_at	1.32307	2.50198	5.37588	0.793627	0.499579	0.911444	-7.13832	chromosome 19 open reading frame 33	C19orf33	0.5	0.999982	7.28	8.28	8.18	3.3	2.65	2.56	-1	2	4.88	29.446	0.09	1.06437
213790_at	1.32272	2.50137	4.3446	0.512419	0.652479	1	-7.35788	ADAM metallopeptidase domain 12	ADAM12	0.5	0.999982	3.19	2.72	2.66	5.71	9.17	2.63	0.47	1.38511	-3.05	8.28212	6.54	93.0542
213451_x_at	1.32167	2.49955	3.2019	0.988582	0.413393	0.86462	-6.95429	NA	NA	0.75	0.999982	2.46	2.69	2.45	2.47	6.69	2.47	-0.23	1.17283	-0.02	1.01396	4.22	18.6357
216733_s_at	1.31836	2.49383	2.8808	1.08457	0.376629	0.86462	-6.85739	glycine amidinotransferase (L-arginine:glycine amidinotransferase)	GATM	0	0	6.18	2.22	2.22	2.22	2.22	2.22	3.96	15.5625	0	1	0	1
212322_at	1.31815	2.49346	8.31484	1.5001	0.254116	0.86462	-6.41413	sphingosine-1-phosphate lyase 1	SGPL1	0.25	0.571436	10.73	7.61	7.89	8.01	8.3	7.35	3.12	8.69388	-0.12	1.08673	0.95	1.93187
1552691_at	1.31791	2.49304	3.11034	1.14097	0.356655	0.86462	-6.79904	ADP-ribosylation factor-like 11	ARL11	0	0	6.69	2.86	2.31	2.22	2.31	2.27	3.83	14.2215	0.09	1.06437	0.04	1.02811
222784_at	1.31572	2.48926	3.8699	1.13519	0.358651	0.86462	-6.80507	SPARC related modular calcium binding 1	SMOC1	0	0	3.24	3.14	3.26	3.25	7.08	3.25	0.1	1.07177	0.01	1.00696	3.83	14.2215
244631_at	1.31459	2.48732	4.86833	1.57998	0.236251	0.86462	-6.32733	ankyrin repeat domain 57 pseudogene	LOC389834	0.25	0.571436	7.26	4.76	5.63	3.72	3.69	4.15	2.5	5.65685	1.91	3.75809	-0.46	1.37554
213524_s_at	1.31438	2.48696	7.06757	1.30559	0.304713	0.86462	-6.62459	G0/G1switch 2	G0S2	0.25	0.571436	8.03	4.89	5.02	5.66	10.12	8.67	3.14	8.81524	-0.64	1.55833	1.45	2.73208
206687_s_at	1.3132	2.48492	5.41759	0.896373	0.452174	0.878253	-7.04381	protein tyrosine phosphatase, non-receptor type 6	PTPN6	0.5	0.999982	9.07	4.6	4.55	5.15	4.6	4.53	4.47	22.1618	-0.6	1.51572	0.07	1.04972
212703_at	1.31259	2.48386	3.20144	1.59991	0.232031	0.86462	-6.30568	talin 2	TLN2	0.25	0.571436	3.48	2.52	2.57	2.58	5.53	2.53	0.96	1.94531	-0.01	1.00696	3	8
219159_s_at	1.31197	2.48281	3.04278	1.29411	0.308047	0.86462	-6.63691	SLAM family member 7	SLAMF7	0	0	5.88	2.39	2.39	2.38	2.82	2.39	3.49	11.2356	0.01	1.00696	0.43	1.34723
204572_s_at	1.31081	2.48081	4.63847	2.80878	0.0890029	0.86462	-5.08461	protein (peptidylprolyl cis/trans isomerase) NIMA-interacting, 4 (parvulin)	PIN4	0	0	4.17	3.53	5.2	4.21	6.51	4.21	0.64	1.55833	0.99	1.98618	2.3	4.92458
217502_at	1.31009	2.47958	3.33224	1.24444	0.322954	0.86462	-6.68998	interferon-induced protein with tetratricopeptide repeats 2	IFIT2	0.25	0.571436	3.91	2.53	2.22	2.92	5.83	2.57	1.38	2.60268	-0.7	1.6245	3.26	9.57983
203304_at	1.3083	2.47649	6.62647	1.06834	0.382597	0.86462	-6.874	BMP and activin membrane-bound inhibitor homolog (Xenopus laevis)	BAMBI	0.25	0.571436	6.07	4.88	6.21	7.14	9.56	5.89	1.19	2.28153	-0.93	1.90528	3.67	12.7286
218109_s_at	1.30708	2.47441	11.97	2.93872	0.0815147	0.86462	-4.96809	major facilitator superfamily domain containing 1	MFSD1	0	0	13.24	11.2	11.6	11.21	13.02	11.54	2.04	4.11246	0.39	1.31039	1.48	2.78949
238049_at	1.30647	2.47336	2.98473	1.96978	0.168231	0.86462	-5.90926	GRAM domain containing 3	GRAMD3	0.25	0.571436	3.88	2.41	2.29	2.3	4.75	2.29	1.47	2.77022	-0.01	1.00696	2.46	5.50217
203951_at	1.3048	2.47049	2.87402	1.08457	0.376629	0.86462	-6.85739	calponin 1, basic, smooth muscle	CNN1	0	0	6.14	2.22	2.22	2.22	2.22	2.22	3.92	15.1369	0	1	0	1
232257_s_at	1.30479	2.47048	4.23712	4.07679	0.0416939	0.86462	-4.06827	NA	NA	0	0	4.81	4.19	4.82	3.13	5.05	3.43	0.62	1.53688	1.69	3.22657	1.62	3.07375
228579_at	1.30445	2.4699	2.88579	1.1451	0.355239	0.86462	-6.79474	NA	NA	0	0	2.23	2.23	2.37	2.23	6.01	2.23	0	1	0.14	1.10191	3.78	13.737
203906_at	1.3043	2.46964	6.91303	1.73223	0.206228	0.86462	-6.16247	IQ motif and Sec7 domain 1	IQSEC1	0	0	8.83	5.95	7.55	7.4	6.31	5.43	2.88	7.3615	0.15	1.10957	0.88	1.84038
1552279_a_at	1.30359	2.46842	3.37532	1.62736	0.226369	0.86462	-6.2759	solute carrier family 46 (folate transporter), member 1	SLC46A1	0.25	0.571436	5.51	2.84	2.36	2.67	4.22	2.67	2.67	6.36429	-0.31	1.23971	1.55	2.92817
209365_s_at	1.30222	2.46609	5.03145	3.31154	0.0642408	0.86462	-4.6503	extracellular matrix protein 1	ECM1	0	0	5.93	5.02	4.61	3.76	6.51	4.36	0.91	1.87905	0.85	1.8025	2.15	4.43828
235104_at	1.30209	2.46586	6.96403	1.23055	0.327264	0.86462	-6.70475	endoplasmic reticulum aminopeptidase 2	ERAP2	0.25	0.571436	8.2	4.69	5.43	4.7	9.22	9.55	3.51	11.3924	0.73	1.65864	-0.33	1.25701
211192_s_at	1.302	2.4657	2.87262	1.08457	0.376629	0.86462	-6.85739	CD84 molecule	CD84	0	0	6.13	2.22	2.22	2.22	2.22	2.22	3.91	15.0324	0	1	0	1
230158_at	1.30182	2.4654	2.88635	1.14474	0.355362	0.86462	-6.79512	dpy-19-like 2 (C. elegans)	DPY19L2	0	0	2.34	2.22	6.01	2.24	2.27	2.25	0.12	1.08673	3.77	13.6422	0.02	1.01396
219222_at	1.30177	2.46531	5.18963	1.88848	0.180162	0.86462	-5.9952	ribokinase	RBKS	0.25	0.571436	6.47	4.59	4.3	4.48	6.76	4.55	1.88	3.68075	-0.18	1.13288	2.21	4.62675
239835_at	1.30152	2.46488	5.26013	1.35272	0.291455	0.86462	-6.57386	kelch repeat and BTB (POZ) domain containing 8	KBTBD8	0.25	0.571436	7.57	4.21	4.47	4.51	5.69	5.11	3.36	10.2674	-0.04	1.02811	0.58	1.49485
210058_at	1.3011	2.46416	6.61944	1.59503	0.233057	0.86462	-6.31098	mitogen-activated protein kinase 13	MAPK13	0.25	0.571436	9.13	6.25	5.45	5.62	7.23	6.04	2.88	7.3615	-0.17	1.12506	1.19	2.28153
238066_at	1.301	2.46399	3.38903	0.882018	0.458528	0.882017	-7.05737	retinol binding protein 7, cellular	RBP7	0.75	0.999982	7.06	2.57	2.57	3.08	2.49	2.57	4.49	22.4711	-0.51	1.42405	-0.08	1.05702
210365_at	1.30067	2.46344	3.0781	1.68546	0.214928	0.86462	-6.21298	runt-related transcription factor 1	RUNX1	0.25	0.571436	3.49	2.28	2.4	2.5	5.3	2.5	1.21	2.31338	-0.1	1.07177	2.8	6.9644
230345_at	1.30013	2.46251	4.87675	1.84451	0.187059	0.86462	-6.04201	semaphorin 7A, GPI membrane anchor (John Milton Hagen blood group)	SEMA7A	0	0	4.93	4.47	4.34	3.73	7.31	4.48	0.46	1.37554	0.61	1.52626	2.83	7.11074
230372_at	1.29973	2.46183	3.19934	1.07872	0.378768	0.86462	-6.86338	hyaluronan synthase 2	HAS2	0.5	0.999982	2.31	2.26	2.3	2.37	6.93	3.02	0.05	1.03526	-0.07	1.04972	3.91	15.0324
236321_at	1.29903	2.46064	7.61362	1.59866	0.232293	0.86462	-6.30704	family with sequence similarity 200, member B	FAM200B	0.25	0.571436	7.33	7.6	8.66	7.27	8.8	6.02	-0.27	1.20581	1.39	2.62079	2.78	6.86852
204948_s_at	1.29895	2.46049	6.73086	0.620292	0.589855	0.985616	-7.28157	follistatin	FST	0.5	0.999982	7.71	2.98	3.37	6.36	11.06	8.91	4.73	26.5382	-2.99	7.94474	2.15	4.43828
212365_at	1.29837	2.45951	8.68947	0.836772	0.479125	0.896545	-7.09938	myosin IB	MYO1B	0.5	0.999982	7.65	8.44	8.31	8.26	12.06	7.43	-0.79	1.72907	0.05	1.03526	4.63	24.761
229168_at	1.29815	2.45913	2.87069	1.08457	0.376629	0.86462	-6.85739	collagen, type XXIII, alpha 1	COL23A1	0	0	6.12	2.22	2.22	2.22	2.22	2.22	3.9	14.9285	0	1	0	1
1555870_at	1.29748	2.45799	3.38916	1.60624	0.23071	0.86462	-6.29881	ring finger protein 207	RNF207	0	0	5.69	2.72	2.72	2.72	3.71	2.79	2.97	7.83536	0	1	0.92	1.89212
226021_at	1.29728	2.45765	8.96954	1.80127	0.194168	0.86462	-6.08826	retinol dehydrogenase 10 (all-trans)	RDH10	0.25	0.571436	9.19	7.65	9.36	9.52	10.31	7.79	1.54	2.90795	-0.16	1.11729	2.52	5.73582
204154_at	1.29727	2.45763	4.10498	0.95265	0.428092	0.86848	-6.98964	cysteine dioxygenase, type I	CDO1	0.25	0.571436	2.44	3.67	3.9	2.65	7.92	4.04	-1.23	2.34567	1.25	2.37841	3.88	14.723
1561666_a_at	1.29709	2.45732	5.84937	1.39389	0.280415	0.86462	-6.52937	hypothetical LOC114796	KIAA1908	0.25	0.571436	6.15	5.33	5.39	5.55	7.96	4.72	0.82	1.76541	-0.16	1.11729	3.24	9.44794
1561615_s_at	1.29687	2.45695	2.87377	1.70285	0.211641	0.86462	-6.19418	solute carrier family 8 (sodium/calcium exchanger), member 1	SLC8A1	0	0	3.28	2.23	2.23	2.23	5.06	2.23	1.05	2.07053	0	1	2.83	7.11074
203505_at	1.29622	2.45585	9.25833	1.39599	0.279865	0.86462	-6.5271	ATP-binding cassette, sub-family A (ABC1), member 1	ABCA1	0.25	0.571436	10.35	8.63	7.98	8.6	11.39	8.6	1.72	3.29436	-0.62	1.53688	2.79	6.9163
219690_at	1.29553	2.45468	4.95145	1.12882	0.36086	0.86462	-6.81169	transmembrane protein 149	TMEM149	0.25	0.571436	8.11	4.33	4.4	4.29	4.29	4.3	3.78	13.737	0.11	1.07923	-0.01	1.00696
202765_s_at	1.29519	2.45408	8.91418	1.1316	0.359892	0.86462	-6.8088	fibrillin 1	FBN1	0.25	0.571436	8.39	8.06	8.16	8.37	12.13	8.37	0.33	1.25701	-0.21	1.15669	3.76	13.5479
243483_at	1.29518	2.45407	2.86924	1.32113	0.300267	0.86462	-6.60789	transient receptor potential cation channel, subfamily M, member 8	TRPM8	0	0	5.63	2.22	2.22	2.22	2.7	2.22	3.41	10.6295	0	1	0.48	1.39474
213274_s_at	1.29454	2.45299	11.3466	1.59003	0.234112	0.86462	-6.31641	cathepsin B	CTSB	0.25	0.571436	12.79	10.88	10.79	11.24	12.4	9.98	1.91	3.75809	-0.45	1.36604	2.42	5.35171
229189_s_at	1.2945	2.45292	6.34021	2.51489	0.109678	0.86462	-5.35939	NA	NA	0	0	7.17	6.69	6.07	5.03	7.72	5.36	0.48	1.39474	1.04	2.05623	2.36	5.1337
226226_at	1.29369	2.45155	2.95937	1.11633	0.365239	0.86462	-6.82465	transmembrane protein 45B	TMEM45B	0.25	0.571436	6.12	2.31	2.22	2.31	2.48	2.31	3.81	14.0257	-0.09	1.06437	0.17	1.12506
219228_at	1.29247	2.44947	6.26837	1.60629	0.230701	0.86462	-6.29876	zinc finger protein 331	ZNF331	0	0	8.42	5.38	6.28	5.84	6.04	5.65	3.04	8.22491	0.44	1.3566	0.39	1.31039
230102_at	1.292	2.44866	6.3893	2.63865	0.100266	0.86462	-5.24176	ets variant 5	ETV5	0	0	6.96	5.17	7.12	6.89	7.03	5.17	1.79	3.45815	0.23	1.17283	1.86	3.63008
229438_at	1.29103	2.44703	3.24656	2.27705	0.131305	0.86462	-5.59318	NA	NA	0	0	4.43	2.59	2.7	2.64	4.54	2.58	1.84	3.5801	0.06	1.04247	1.96	3.89062
231879_at	1.291	2.44698	2.86719	1.09467	0.372966	0.86462	-6.84701	collagen, type XII, alpha 1	COL12A1	0	0	2.22	2.22	2.25	2.22	6.07	2.22	0	1	0.03	1.02101	3.85	14.42
1558560_s_at	1.29088	2.44678	4.21367	3.47989	0.058057	0.86462	-4.51449	basic leucine zipper nuclear factor 1	BLZF1	0	0	4.62	3.13	4.27	3.76	5.68	3.81	1.49	2.80889	0.51	1.42405	1.87	3.65533
210659_at	1.28887	2.44337	2.86606	1.08457	0.376629	0.86462	-6.85739	chemokine-like receptor 1	CMKLR1	0	0	6.09	2.22	2.22	2.22	2.22	2.22	3.87	14.6213	0	1	0	1
211004_s_at	1.28853	2.4428	4.45575	1.60334	0.231314	0.86462	-6.30196	aldehyde dehydrogenase 3 family, member B1	ALDH3B1	0	0	5.9	2.95	4.25	4.25	5.14	4.23	2.95	7.72749	0	1	0.91	1.87905
220167_s_at	1.2882	2.44224	2.86572	1.08457	0.376629	0.86462	-6.85739	NA	NA	0	0	2.22	2.22	2.22	2.22	6.09	2.22	0	1	0	1	3.87	14.6213
220146_at	1.28787	2.44168	2.86556	1.08457	0.376629	0.86462	-6.85739	toll-like receptor 7	TLR7	0	0	6.09	2.22	2.22	2.22	2.22	2.22	3.87	14.6213	0	1	0	1
206129_s_at	1.28751	2.44107	3.53529	2.76003	0.0920498	0.86462	-5.1291	arylsulfatase B	ARSB	0	0	5.21	2.93	3.39	2.78	3.94	2.96	2.28	4.85678	0.61	1.52626	0.98	1.97247
228124_at	1.28719	2.44052	8.1524	6.66063	0.0141411	0.86462	-2.61114	abhydrolase domain containing 12	ABHD12	0	0	9.42	7.95	7.95	6.44	9.01	8.14	1.47	2.77022	1.51	2.8481	0.87	1.82766
235289_at	1.2871	2.44036	7.17552	1.17838	0.344041	0.86462	-6.75988	eukaryotic translation initiation factor 5A2	EIF5A2	0.25	0.571436	7.78	5.97	6.28	7.26	9.39	6.36	1.81	3.50642	-0.98	1.97247	3.03	8.1681
213543_at	1.28629	2.439	2.86476	1.08457	0.376629	0.86462	-6.85739	sarcoglycan, delta (35kDa dystrophin-associated glycoprotein)	SGCD	0	0	2.22	2.22	2.22	2.22	6.08	2.22	0	1	0	1	3.86	14.5203
229105_at	1.28599	2.43849	2.86822	1.08457	0.376629	0.86462	-6.85739	G protein-coupled receptor 39	GPR39	0	0	2.23	2.23	2.23	2.23	6.08	2.23	0	1	0	1	3.85	14.42
239776_at	1.28544	2.43756	2.86434	1.08457	0.376629	0.86462	-6.85739	transmembrane protein 232	TMEM232	0	0	2.22	2.22	2.22	2.22	6.08	2.22	0	1	0	1	3.86	14.5203
229686_at	1.28448	2.43594	2.86386	1.15019	0.353501	0.86462	-6.78943	purinergic receptor P2Y, G-protein coupled, 8	P2RY8	0	0	5.93	2.22	2.37	2.22	2.22	2.22	3.71	13.0864	0.15	1.10957	0	1
238446_at	1.28405	2.43521	3.5122	1.06648	0.383287	0.86462	-6.8759	glucuronidase, beta pseudogene	SMA4	0.5	0.999982	6.9	3.01	2.81	2.8	2.75	2.8	3.89	14.8254	0.01	1.00696	-0.05	1.03526
230876_at	1.28346	2.43421	4.59268	1.78017	0.197759	0.86462	-6.1109	hypothetical protein LOC169834	LOC169834	0.25	0.571436	4.86	2.98	2.67	2.93	8.18	5.94	1.88	3.68075	-0.26	1.19748	2.24	4.72397
228453_at	1.28285	2.43319	8.63228	1.82542	0.190156	0.86462	-6.0624	KIAA1632	KIAA1632	0	0	9.06	8.02	8.68	8.58	10.08	7.38	1.04	2.05623	0.1	1.07177	2.7	6.49802
202820_at	1.28189	2.43157	9.27615	1.49845	0.2545	0.86462	-6.41591	aryl hydrocarbon receptor	AHR	0.25	0.571436	10.29	8.27	8.61	9.17	10.85	8.46	2.02	4.05584	-0.56	1.47427	2.39	5.24157
227135_at	1.28179	2.43141	8.24651	1.32661	0.298716	0.86462	-6.60199	N-acylethanolamine acid amidase	NAAA	0.25	0.571436	10.67	7.77	7.17	7.85	8.83	7.2	2.9	7.46426	-0.68	1.60214	1.63	3.09513
218705_s_at	1.28097	2.43002	7.25915	4.13739	0.0404047	0.86462	-4.02583	sorting nexin 24	SNX24	0	0	7.96	6.94	7.18	6.31	8.56	6.61	1.02	2.02792	0.87	1.82766	1.95	3.86375
239466_at	1.27955	2.42762	5.17288	2.35231	0.123901	0.86462	-5.51813	hypothetical LOC344595	LOC344595	0	0	4.53	4.31	5.89	4.53	7.02	4.76	0.22	1.16473	1.36	2.56685	2.26	4.78991
213533_at	1.27931	2.42723	2.93814	1.08773	0.375479	0.86462	-6.85414	DNA segment on chromosome 4 (unique) 234 expressed sequence	D4S234E	0.25	0.571436	6.13	2.3	2.31	2.33	2.3	2.27	3.83	14.2215	-0.02	1.01396	0.03	1.02101
227711_at	1.2767	2.42284	2.85997	1.09168	0.374048	0.86462	-6.85009	gametocyte specific factor 1	GTSF1	0	0	6.04	2.22	2.24	2.22	2.22	2.22	3.82	14.1232	0.02	1.01396	0	1
206085_s_at	1.27634	2.42224	2.86078	1.08457	0.376629	0.86462	-6.85739	cystathionase (cystathionine gamma-lyase)	CTH	0	0	2.22	2.22	2.22	2.22	6.05	2.22	0	1	0	1	3.83	14.2215
210387_at	1.27454	2.41921	3.51462	2.95251	0.0807702	0.86462	-4.9559	NA	NA	0	0	4.14	3.14	3.12	2.49	5.2	3.01	1	2	0.63	1.54756	2.19	4.56305
227752_at	1.27387	2.41809	2.96209	1.1461	0.354897	0.86462	-6.7937	serine palmitoyltransferase, long chain base subunit 3	SPTLC3	0	0	2.41	2.29	2.28	2.27	6.11	2.42	0.12	1.08673	0.01	1.00696	3.69	12.9063
1558508_a_at	1.27364	2.41772	7.61065	1.63672	0.224476	0.86462	-6.26575	chromosome 1 open reading frame 53	C1orf53	0	0	7.2	6.34	6.9	6.84	10.64	7.75	0.86	1.81504	0.06	1.04247	2.89	7.4127
1555037_a_at	1.27349	2.41745	11.5253	1.86153	0.184351	0.86462	-6.02387	isocitrate dehydrogenase 1 (NADP+), soluble	IDH1	0.25	0.571436	13.25	10.77	11.09	11.17	12.14	10.73	2.48	5.57897	-0.08	1.05702	1.41	2.65737
220955_x_at	1.27272	2.41616	6.71957	1.73665	0.205429	0.86462	-6.15771	RAB23, member RAS oncogene family	RAB23	0	0	6.65	6.28	6.38	5.79	9.04	6.18	0.37	1.29235	0.59	1.50525	2.86	7.26015
230632_at	1.27231	2.41548	2.87315	1.08457	0.376629	0.86462	-6.85739	hypothetical protein LOC100288432	LOC100288432	0	0	6.05	2.24	2.24	2.24	2.24	2.24	3.81	14.0257	0	1	0	1
206093_x_at	1.27171	2.41447	3.03485	1.08457	0.376629	0.86462	-6.85739	NA	NA	0	0	2.4	2.4	2.4	2.4	6.21	2.4	0	1	0	1	3.81	14.0257
230206_at	1.27141	2.41398	5.23989	2.80552	0.0892024	0.86462	-5.08757	dedicator of cytokinesis 5	DOCK5	0	0	5.58	3.48	6.39	5.99	5.66	4.34	2.1	4.28709	0.4	1.31951	1.32	2.49666
206330_s_at	1.27141	2.41397	3.00991	1.08457	0.376629	0.86462	-6.85739	SHC (Src homology 2 domain containing) transforming protein 3	SHC3	0	0	2.45	2.45	2.22	2.22	6.26	2.45	0	1	0	1	3.81	14.0257
241455_at	1.2712	2.41363	3.00369	1.32733	0.298513	0.86462	-6.60122	NA	NA	0.25	0.571436	3.11	2.38	2.3	2.5	5.5	2.22	0.73	1.65864	-0.2	1.1487	3.28	9.71356
207733_x_at	1.27119	2.41361	4.92731	0.767273	0.512467	0.921653	-7.16152	pregnancy specific beta-1-glycoprotein 9	PSG9	0.5	0.999982	4.09	3.03	8.55	4.07	4.05	5.78	1.06	2.08493	4.48	22.3159	-1.73	3.31728
221223_x_at	1.27024	2.41201	2.85674	1.08457	0.376629	0.86462	-6.85739	cytokine inducible SH2-containing protein	CISH	0	0	6.03	2.22	2.22	2.22	2.22	2.22	3.81	14.0257	0	1	0	1
234303_s_at	1.26966	2.41105	3.88954	2.1283	0.147717	0.86462	-5.74434	G protein-coupled receptor 85	GPR85	0	0	5.33	3.64	2.8	2.8	5.45	3.32	1.69	3.22657	0	1	2.13	4.37717
204339_s_at	1.26885	2.4097	8.03653	4.95821	0.0273118	0.86462	-3.49627	regulator of G-protein signaling 4	RGS4	0	0	6.91	5.12	8.48	7.65	10.63	9.44	1.79	3.45815	0.83	1.77769	1.19	2.28153
229824_at	1.26841	2.40895	4.62187	2.12549	0.148051	0.86462	-5.74723	NA	NA	0	0	3.25	2.86	3.11	2.22	9.41	6.88	0.39	1.31039	0.89	1.85318	2.53	5.77572
228885_at	1.26816	2.40855	8.25773	1.38883	0.281744	0.86462	-6.53484	MAM domain containing 2	MAMDC2	0.25	0.571436	10.52	7.69	8.91	9.47	7.25	5.71	2.83	7.11074	-0.56	1.47427	1.54	2.90795
222891_s_at	1.26746	2.40738	3.09711	1.2339	0.326219	0.86462	-6.70119	B-cell CLL/lymphoma 11A (zinc finger protein)	BCL11A	0	0	2.5	2.23	6.25	2.76	2.45	2.4	0.27	1.20581	3.49	11.2356	0.05	1.03526
232752_at	1.26735	2.40718	4.24455	5.92942	0.0183704	0.86462	-2.96153	hypothetical protein LOC100287616	LOC100287616	0	0	4.27	2.61	3.83	2.55	6.54	5.68	1.66	3.16017	1.28	2.42839	0.86	1.81504
231890_at	1.26613	2.40516	5.05868	0.973975	0.419305	0.865098	-6.96872	NA	NA	0.75	0.999982	4.57	4.81	3.91	3.94	8.6	4.52	-0.24	1.18099	-0.03	1.02101	4.08	16.9123
207522_s_at	1.26543	2.40399	2.91386	1.19853	0.337453	0.86462	-6.73866	ATPase, Ca++ transporting, ubiquitous	ATP2A3	0	0	5.84	2.29	2.28	2.28	2.52	2.28	3.55	11.7127	0	1	0.24	1.18099
244859_at	1.26528	2.40373	2.85657	1.08496	0.376487	0.86462	-6.85699	NA	NA	0	0	2.22	2.22	2.22	2.22	6.02	2.22	0	1	0	1	3.8	13.9288
205901_at	1.26448	2.4024	2.85386	1.08457	0.376629	0.86462	-6.85739	prepronociceptin	PNOC	0	0	6.02	2.22	2.22	2.22	2.22	2.22	3.8	13.9288	0	1	0	1
204442_x_at	1.26379	2.40126	4.21068	1.99358	0.164927	0.86462	-5.88426	latent transforming growth factor beta binding protein 4	LTBP4	0	0	5.41	2.84	5.81	4.83	3.31	3.07	2.57	5.93809	0.98	1.97247	0.24	1.18099
228731_at	1.26302	2.39998	4.20714	0.428631	0.704309	1	-7.40904	NA	NA	0.5	0.999982	2.4	2.32	2.6	6.19	9.52	2.22	0.08	1.05702	-3.59	12.042	7.3	157.586
229560_at	1.26278	2.39957	2.85301	1.08457	0.376629	0.86462	-6.85739	toll-like receptor 8	TLR8	0	0	6.01	2.22	2.22	2.22	2.22	2.22	3.79	13.8326	0	1	0	1
227040_at	1.26277	2.39956	8.5362	3.35579	0.0625317	0.86462	-4.61415	NHL repeat containing 3	NHLRC3	0	0	10.15	8.32	8.34	7.87	9.01	7.52	1.83	3.55537	0.47	1.38511	1.49	2.80889
230053_at	1.26273	2.39949	4.36052	2.33419	0.125633	0.86462	-5.53611	NA	NA	0	0	3.56	2.91	5.06	4.36	6.36	3.92	0.65	1.56917	0.7	1.6245	2.44	5.42642
1565752_at	1.26096	2.39655	2.8521	1.08457	0.376629	0.86462	-6.85739	FYVE, RhoGEF and PH domain containing 2	FGD2	0	0	6	2.22	2.22	2.22	2.22	2.22	3.78	13.737	0	1	0	1
224327_s_at	1.26009	2.3951	2.97252	1.26156	0.317725	0.86462	-6.67173	diacylglycerol O-acyltransferase homolog 2 (mouse)	DGAT2	0	0	2.61	2.31	2.3	2.24	5.9	2.48	0.3	1.23114	0.06	1.04247	3.42	10.7034
1553158_at	1.25975	2.39454	4.21563	1.2689	0.315513	0.86462	-6.66389	chromosome 3 open reading frame 34	C3orf34	0.25	0.571436	5.53	3.7	2.88	3.7	6.13	3.36	1.83	3.55537	-0.82	1.76541	2.77	6.82108
229802_at	1.25937	2.39392	2.85131	1.08457	0.376629	0.86462	-6.85739	NA	NA	0	0	2.22	2.22	2.22	2.22	6	2.22	0	1	0	1	3.78	13.737
237301_at	1.25929	2.39379	3.54943	1.0694	0.382202	0.86462	-6.87291	NA	NA	0.5	0.999982	2.93	2.92	2.88	2.92	6.73	2.92	0.01	1.00696	-0.04	1.02811	3.81	14.0257
212592_at	1.25882	2.393	2.85103	1.08457	0.376629	0.86462	-6.85739	immunoglobulin J polypeptide, linker protein for immunoglobulin alpha and mu polypeptides	IGJ	0	0	2.22	2.22	2.22	2.22	6	2.22	0	1	0	1	3.78	13.737
1552806_a_at	1.25872	2.39284	2.85098	1.08457	0.376629	0.86462	-6.85739	NA	NA	0	0	6	2.22	2.22	2.22	2.22	2.22	3.78	13.737	0	1	0	1
217764_s_at	1.25872	2.39283	10.7879	3.58596	0.0545723	0.86462	-4.43127	RAB31, member RAS oncogene family	RAB31	0	0	12.31	10.34	10.84	10.19	11.1	9.94	1.97	3.91768	0.65	1.56917	1.16	2.23457
214036_at	1.25816	2.39191	7.04604	1.06175	0.385046	0.86462	-6.88072	ephrin-A5	EFNA5	0.5	0.999982	8.52	4.69	7.9	8.08	6.61	6.48	3.83	14.2215	-0.18	1.13288	0.13	1.09429
210196_s_at	1.25784	2.39137	3.67191	1.66118	0.21962	0.86462	-6.23924	pregnancy specific beta-1-glycoprotein 1	PSG1	0	0	3.94	3.13	5.98	3.13	2.99	2.88	0.81	1.75321	2.85	7.21	0.11	1.07923
220180_at	1.25617	2.3886	5.63916	2.64346	0.0999223	0.86462	-5.23725	coiled-coil domain containing 68	CCDC68	0	0	6.01	3.87	6.63	5.38	6.15	5.79	2.14	4.40762	1.25	2.37841	0.36	1.28343
1557080_s_at	1.25555	2.38759	6.51796	0.599342	0.60164	0.99551	-7.29724	integrin, beta-like 1 (with EGF-like repeat domains)	ITGBL1	0.75	0.999982	4.41	4.97	5.48	6.93	11.55	5.77	-0.56	1.47427	-1.45	2.73208	5.78	54.9482
229202_at	1.25511	2.38685	3.91388	0.783146	0.504669	0.915915	-7.1476	NA	NA	0.5	0.999982	2.91	3.93	3.02	2.9	7.69	3.02	-1.02	2.02792	0.12	1.08673	4.67	25.4572
232915_at	1.25499	2.38665	4.72234	1.15687	0.351234	0.86462	-6.78244	DEAD (Asp-Glu-Ala-Asp) box polypeptide 49	DDX49	0.25	0.571436	3.77	3.04	5.07	5.54	7.21	3.71	0.73	1.65864	-0.47	1.38511	3.5	11.3137
232541_at	1.2542	2.38535	4.05353	1.8426	0.187367	0.86462	-6.04405	NA	NA	0	0	2.28	2.28	4.05	2.84	7.71	5.16	0	1	1.21	2.31338	2.55	5.85634
210372_s_at	1.25411	2.38519	2.84881	1.08457	0.376629	0.86462	-6.85739	tumor protein D52-like 1	TPD52L1	0	0	5.98	2.22	2.22	2.22	2.22	2.22	3.76	13.5479	0	1	0	1
207315_at	1.25376	2.38462	2.85033	1.08695	0.375761	0.86462	-6.85494	CD226 molecule	CD226	0	0	5.98	2.22	2.23	2.22	2.22	2.22	3.76	13.5479	0.01	1.00696	0	1
212217_at	1.25319	2.38367	8.06231	1.01753	0.401928	0.86462	-6.92542	prolyl endopeptidase-like	PREPL	0.5	0.999982	7.88	7.85	7.9	8.09	10.28	6.36	0.03	1.02101	-0.19	1.14076	3.92	15.1369
212364_at	1.25284	2.3831	10.6035	0.944927	0.431319	0.869344	-6.99716	myosin IB	MYO1B	0.5	0.999982	9.84	10.25	10.46	10.41	13.39	9.27	-0.41	1.32869	0.05	1.03526	4.12	17.3878
219760_at	1.25272	2.3829	4.74787	5.66	0.0203808	0.86462	-3.10123	lin-7 homolog B (C. elegans)	LIN7B	0	0	5.44	4.64	5.1	3.76	5.58	3.96	0.8	1.7411	1.34	2.53151	1.62	3.07375
201847_at	1.25254	2.3826	11.4145	0.770179	0.511032	0.920463	-7.15898	lipase A, lysosomal acid, cholesterol esterase	LIPA	0.25	0.571436	14.32	11.29	8.47	10.75	13.33	10.32	3.03	8.1681	-2.28	4.85678	3.01	8.05564
229584_at	1.2525	2.38254	2.84787	1.3966	0.279705	0.86462	-6.52644	leucine-rich repeat kinase 2	LRRK2	0	0	5.39	2.22	2.22	2.22	2.81	2.22	3.17	9.00047	0	1	0.59	1.50525
230263_s_at	1.2523	2.38221	8.0359	1.95112	0.170878	0.86462	-5.9289	dedicator of cytokinesis 5	DOCK5	0	0	9.42	6.83	8.14	7.88	8.42	7.52	2.59	6.02099	0.26	1.19748	0.9	1.86607
209383_at	1.25194	2.38162	8.07914	2.24585	0.134543	0.86462	-5.62458	NA	NA	0	0	8.82	7.84	7.7	7.33	9.6	7.19	0.98	1.97247	0.37	1.29235	2.41	5.31474
222853_at	1.25132	2.3806	2.95852	0.980663	0.416588	0.864755	-6.96213	fibronectin leucine rich transmembrane protein 3	FLRT3	0.75	0.999982	2.22	2.27	2.29	2.51	6.24	2.22	-0.05	1.03526	-0.22	1.16473	4.02	16.2234
239217_x_at	1.24968	2.37788	5.45353	1.65633	0.220573	0.86462	-6.24449	ATP-binding cassette, sub-family C (CFTR/MRP), member 3	ABCC3	0	0	7.25	4.46	5.97	5.02	5.02	5.02	2.79	6.9163	0.95	1.93187	0	1
227367_at	1.24955	2.37768	3.131	1.29379	0.308142	0.86462	-6.63726	solute carrier organic anion transporter family, member 3A1	SLCO3A1	0	0	2.99	2.59	2.49	2.47	5.79	2.46	0.4	1.31951	0.02	1.01396	3.33	10.0561
235318_at	1.24911	2.37694	7.90534	1.29161	0.308778	0.86462	-6.63959	fibrillin 1	FBN1	0.25	0.571436	7.47	6.38	7.77	8.26	10.34	7.2	1.09	2.12874	-0.49	1.40444	3.14	8.81524
230288_at	1.24854	2.37601	2.85583	1.08374	0.376932	0.86462	-6.85824	fibroblast growth factor 14	FGF14	0	0	2.23	2.23	2.23	2.23	5.98	2.23	0	1	0	1	3.75	13.4543
238867_at	1.24616	2.37208	3.09949	1.13098	0.360108	0.86462	-6.80944	transmembrane protein 182	TMEM182	0.25	0.571436	2.55	2.38	2.46	2.53	6.16	2.53	0.17	1.12506	-0.07	1.04972	3.63	12.3805
221350_at	1.24524	2.37058	3.02648	1.08339	0.377059	0.86462	-6.8586	homeobox C8	HOXC8	0	0	2.4	2.4	2.42	2.42	6.13	2.39	0	1	0	1	3.74	13.3614
240572_s_at	1.24502	2.37021	5.63716	2.81959	0.0883453	0.86462	-5.07479	CLR pseudogene	LOC374443	0	0	7.25	6.07	4.88	4.43	6.65	4.55	1.18	2.26577	0.45	1.36604	2.1	4.28709
203452_at	1.24319	2.36721	5.11895	12.3995	0.00338792	0.86462	-0.784104	beta-1,3-glucuronyltransferase 3 (glucuronosyltransferase I)	B3GAT3	0	0	6.55	5.3	5.09	4.04	5.58	4.16	1.25	2.37841	1.05	2.07053	1.42	2.67586
227400_at	1.24296	2.36684	6.98703	1.06798	0.382728	0.86462	-6.87436	nuclear factor I/X (CCAAT-binding transcription factor)	NFIX	0.5	0.999982	6.19	5.86	5.84	6.18	10.79	7.06	0.33	1.25701	-0.34	1.26576	3.73	13.2691
211668_s_at	1.24291	2.36676	7.87595	1.29207	0.308643	0.86462	-6.63909	plasminogen activator, urokinase	PLAU	0.25	0.571436	9.87	6.92	8.26	6.83	7.36	8.01	2.95	7.72749	1.43	2.69447	-0.65	1.56917
240440_at	1.2422	2.36559	2.89713	1.08457	0.376629	0.86462	-6.85739	N-acetylneuraminate pyruvate lyase (dihydrodipicolinate synthase)	NPL	0	0	6.07	2.34	2.24	2.24	2.24	2.24	3.73	13.2691	0	1	0	1
239183_at	1.2399	2.36183	2.84157	1.08457	0.376629	0.86462	-6.85739	angiopoietin-like 1	ANGPTL1	0	0	2.22	2.22	2.22	2.22	5.94	2.22	0	1	0	1	3.72	13.1775
213823_at	1.2374	2.35773	5.86081	1.16591	0.348192	0.86462	-6.77298	homeobox A11	HOXA11	0	0	6	2.46	7.16	7.07	6.28	6.2	3.54	11.6318	0.09	1.06437	0.08	1.05702
229974_at	1.23676	2.35668	6.02287	0.961079	0.424597	0.867119	-6.98139	Ellis van Creveld syndrome 2	EVC2	0.75	0.999982	6.54	2.52	7	7.1	6.38	6.6	4.02	16.2234	-0.1	1.07177	-0.22	1.16473
225872_at	1.23662	2.35645	11.58	1.80655	0.193282	0.86462	-6.0826	solute carrier family 35, member F5	SLC35F5	0	0	11.25	11.08	12.15	11.28	13.19	10.53	0.17	1.12506	0.87	1.82766	2.66	6.32033
230231_at	1.23652	2.35629	2.83988	1.08457	0.376629	0.86462	-6.85739	NA	NA	0	0	2.22	2.22	2.22	2.22	5.93	2.22	0	1	0	1	3.71	13.0864
208071_s_at	1.23549	2.35461	2.8537	1.08381	0.376905	0.86462	-6.85816	leukocyte-associated immunoglobulin-like receptor 1	LAIR1	0.5	0.999982	5.94	2.23	2.23	2.24	2.24	2.24	3.71	13.0864	-0.01	1.00696	0	1
201666_at	1.23495	2.35373	12.3782	1.06133	0.385203	0.86462	-6.88114	TIMP metallopeptidase inhibitor 1	TIMP1	0.25	0.571436	12.34	11.69	11.26	11.85	15.39	11.73	0.65	1.56917	-0.59	1.50525	3.66	12.6407
204741_at	1.23477	2.35344	6.1449	3.20273	0.0687232	0.86462	-4.74057	bicaudal D homolog 1 (Drosophila)	BICD1	0	0	7.38	5.31	6.74	5.93	6.17	5.34	2.07	4.19887	0.81	1.75321	0.83	1.77769
212614_at	1.23422	2.35255	9.60945	1.01417	0.40324	0.86462	-6.92878	AT rich interactive domain 5B (MRF1-like)	ARID5B	0.25	0.571436	10.91	9.18	8.65	9.91	11.11	7.88	1.73	3.31728	-1.26	2.39496	3.23	9.38268
228537_at	1.2333	2.35104	2.92104	2.0132	0.162267	0.86462	-5.86372	GLI family zinc finger 2	GLI2	0.25	0.571436	2.29	2.36	4.39	2.29	3.94	2.26	-0.07	1.04972	2.1	4.28709	1.68	3.20428
241198_s_at	1.23328	2.35101	3.04169	1.08457	0.376629	0.86462	-6.85739	chromosome 11 open reading frame 70	C11orf70	0	0	2.22	2.22	2.22	2.22	6.53	2.83	0	1	0	1	3.7	12.996
235197_s_at	1.23226	2.34934	8.24323	1.77883	0.197989	0.86462	-6.11233	osteopetrosis associated transmembrane protein 1	OSTM1	0.25	0.571436	9.12	7.82	7.96	8.07	9.5	7	1.3	2.46229	-0.11	1.07923	2.5	5.65685
229006_at	1.23207	2.34904	3.42923	1.53473	0.24618	0.86462	-6.37649	NA	NA	0	0	5.14	2.22	3.83	3.06	3.17	3.16	2.92	7.56846	0.77	1.70527	0.01	1.00696
205376_at	1.23183	2.34865	5.97304	1.99907	0.164178	0.86462	-5.87851	inositol polyphosphate-4-phosphatase, type II, 105kDa	INPP4B	0	0	7.45	5.15	5.64	5.64	6.68	5.28	2.3	4.92458	0	1	1.4	2.63902
226305_at	1.23166	2.34836	3.1381	1.8061	0.193357	0.86462	-6.08308	Ly6/neurotoxin 1	LYNX1	0	0	3.42	2.28	2.68	2.68	5.16	2.6	1.14	2.20381	0	1	2.56	5.89708
238576_at	1.22978	2.34531	3.23033	1.09139	0.374151	0.86462	-6.85038	NA	NA	0.25	0.571436	2.61	2.63	2.61	2.57	6.32	2.65	-0.02	1.01396	0.04	1.02811	3.67	12.7286
225597_at	1.22873	2.3436	6.13898	0.900366	0.450422	0.87729	-7.04001	solute carrier family 45, member 4	SLC45A4	0.75	0.999982	9.01	4.83	5.52	5.97	5.73	5.78	4.18	18.1261	-0.45	1.36604	-0.05	1.03526
225372_at	1.22823	2.3428	2.89071	1.16021	0.350106	0.86462	-6.77894	chromosome 10 open reading frame 54	C10orf54	0.25	0.571436	5.8	2.28	2.22	2.28	2.5	2.28	3.52	11.4716	-0.06	1.04247	0.22	1.16473
202445_s_at	1.22761	2.34179	4.74651	1.8976	0.17877	0.86462	-5.98551	Notch homolog 2 (Drosophila)	NOTCH2	0	0	6.03	3.6	4.49	4.49	5.56	4.31	2.43	5.38893	0	1	1.25	2.37841
214255_at	1.22749	2.3416	2.85751	1.20939	0.333958	0.86462	-6.72718	ATPase, class V, type 10A	ATP10A	0	0	2.48	2.22	2.26	2.26	5.68	2.25	0.26	1.19748	0	1	3.43	10.7779
215307_at	1.22744	2.34151	5.75298	1.41726	0.274363	0.86462	-6.50405	zinc finger protein 529	ZNF529	0.25	0.571436	6.25	3.22	6.1	6.24	6.76	5.96	3.03	8.1681	-0.14	1.10191	0.8	1.7411
238480_at	1.22452	2.33678	4.89578	0.816869	0.488461	0.902663	-7.11749	tetratricopeptide repeat domain 39C	TTC39C	0.5	0.999982	5.11	4.45	2.68	3.94	8.74	4.46	0.66	1.58008	-1.26	2.39496	4.28	19.4271
205627_at	1.22437	2.33654	2.83381	1.08457	0.376629	0.86462	-6.85739	cytidine deaminase	CDA	0	0	2.22	2.22	2.22	2.22	5.89	2.22	0	1	0	1	3.67	12.7286
226773_at	1.22418	2.33623	5.85252	1.14088	0.356688	0.86462	-6.79915	NA	NA	0.25	0.571436	7.09	4.81	4.19	5.29	8.12	5.62	2.28	4.85678	-1.1	2.14355	2.5	5.65685
223626_x_at	1.22257	2.33362	8.86838	2.07341	0.154438	0.86462	-5.80102	interferon, alpha-inducible protein 27-like 2	IFI27L2	0.25	0.571436	9.86	8.13	8.26	8.31	10.32	8.33	1.73	3.31728	-0.05	1.03526	1.99	3.97237
214260_at	1.22171	2.33223	5.25003	2.61141	0.102243	0.86462	-5.26742	COP9 constitutive photomorphogenic homolog subunit 8 (Arabidopsis)	COPS8	0	0	4.74	4.49	6.12	4.63	6.73	4.79	0.25	1.18921	1.49	2.80889	1.94	3.83706
204669_s_at	1.22017	2.32974	7.49649	1.52815	0.247664	0.86462	-6.38364	ring finger protein 24	RNF24	0	0	6.87	6.31	7.34	7.18	10.11	7.18	0.56	1.47427	0.16	1.11729	2.93	7.6211
214765_s_at	1.21973	2.32903	9.01969	1.27468	0.313783	0.86462	-6.65771	N-acylethanolamine acid amidase	NAAA	0.25	0.571436	10.98	8.56	7.78	8.62	10.13	8.05	2.42	5.35171	-0.84	1.79005	2.08	4.22807
244439_at	1.21898	2.32782	2.88004	2.21486	0.137864	0.86462	-5.65594	sprouty-related, EVH1 domain containing 1	SPRED1	0	0	4.19	2.26	2.31	2.28	3.97	2.26	1.93	3.81055	0.03	1.02101	1.71	3.27161
1555214_a_at	1.21894	2.32775	2.83109	1.08457	0.376629	0.86462	-6.85739	C-type lectin domain family 7, member A	CLEC7A	0	0	5.88	2.22	2.22	2.22	2.22	2.22	3.66	12.6407	0	1	0	1
219250_s_at	1.21792	2.32612	2.84878	1.08881	0.375086	0.86462	-6.85303	fibronectin leucine rich transmembrane protein 3	FLRT3	0	0	2.24	2.24	2.24	2.24	5.89	2.24	0	1	0	1	3.65	12.5533
230795_at	1.21773	2.32581	4.1208	1.04326	0.392015	0.86462	-6.8995	NA	NA	0.5	0.999982	3.76	3.71	3.63	3.78	6.79	3.05	0.05	1.03526	-0.15	1.10957	3.74	13.3614
235074_at	1.21736	2.32521	7.79968	1.94992	0.17105	0.86462	-5.93016	sprouty-related, EVH1 domain containing 1	SPRED1	0	0	8.01	6.89	7.74	7.64	9.48	7.04	1.12	2.17347	0.1	1.07177	2.44	5.42642
227484_at	1.2172	2.32495	8.45703	1.7185	0.208737	0.86462	-6.17728	SLIT-ROBO Rho GTPase activating protein 1	SRGAP1	0.25	0.571436	8.14	7.01	7.99	8.06	11.07	8.48	1.13	2.18859	-0.07	1.04972	2.59	6.02099
238581_at	1.21698	2.3246	2.88216	1.08457	0.376629	0.86462	-6.85739	guanylate binding protein 5	GBP5	0	0	6	2.35	2.22	2.22	2.25	2.25	3.65	12.5533	0	1	0	1
207401_at	1.21695	2.32455	4.74004	0.696354	0.548643	0.951734	-7.22154	prospero homeobox 1	PROX1	0.75	0.999982	8.01	3.01	5.74	6.47	2.3	2.92	5	32	-0.73	1.65864	-0.62	1.53688
230242_at	1.21644	2.32373	3.04725	1.08457	0.376629	0.86462	-6.85739	neurofascin homolog (chicken)	NFASC	0	0	2.44	2.44	2.44	2.44	6.09	2.44	0	1	0	1	3.65	12.5533
229485_x_at	1.21592	2.32289	5.86122	1.11876	0.364381	0.86462	-6.82213	shisa homolog 3 (Xenopus laevis)	SHISA3	0.25	0.571436	8.45	6.07	6.05	3.64	4.9	6.05	2.38	5.20537	2.41	5.31474	-1.15	2.21914
217762_s_at	1.21556	2.3223	10.9257	3.70967	0.0508602	0.86462	-4.33642	RAB31, member RAS oncogene family	RAB31	0	0	12.51	10.6	11.04	10.28	11.05	10.07	1.91	3.75809	0.76	1.69349	0.98	1.97247
227197_at	1.21505	2.32148	2.8546	1.3154	0.301899	0.86462	-6.61406	Src homology 3 domain-containing guanine nucleotide exchange factor	SGEF	0.25	0.571436	2.24	2.26	2.71	2.24	5.44	2.24	-0.02	1.01396	0.47	1.38511	3.2	9.18959
242579_at	1.21503	2.32146	3.13531	0.838685	0.478237	0.895886	-7.09763	bone morphogenetic protein receptor, type IB	BMPR1B	0.75	0.999982	2.23	2.33	2.33	2.93	6.67	2.33	-0.1	1.07177	-0.6	1.51572	4.34	20.2521
230766_at	1.2147	2.32093	5.81616	3.54837	0.0557737	0.86462	-4.46056	phosphoribosylglycinamide formyltransferase, phosphoribosylglycinamide synthetase, phosphoribosylaminoimidazole synthetase	GART	0	0	6.65	5.03	5.97	5.49	6.66	5.11	1.62	3.07375	0.48	1.39474	1.55	2.92817
218510_x_at	1.21443	2.32048	2.82883	1.08457	0.376629	0.86462	-6.85739	family with sequence similarity 134, member B	FAM134B	0	0	2.22	2.22	2.22	2.22	5.86	2.22	0	1	0	1	3.64	12.4666
222760_at	1.21438	2.3204	6.44875	1.93443	0.173292	0.86462	-5.94652	zinc finger protein 703	ZNF703	0.25	0.571436	5.67	5.78	6.82	5.21	8.68	6.53	-0.11	1.07923	1.61	3.05252	2.15	4.43828
219011_at	1.21411	2.31997	4.1986	1.00911	0.405229	0.86462	-6.93385	pleckstrin homology domain containing, family A (phosphoinositide binding specific) member 4	PLEKHA4	0.25	0.571436	4.49	2.89	3.33	4.54	6.6	3.35	1.6	3.03143	-1.21	2.31338	3.25	9.51366
214269_at	1.21406	2.3199	3.07339	1.39267	0.280734	0.86462	-6.53069	major facilitator superfamily domain containing 7	MFSD7	0	0	5.55	2.47	2.46	2.46	3.03	2.46	3.08	8.45614	0	1	0.57	1.48452
205039_s_at	1.21357	2.3191	3.17746	1.05804	0.386434	0.86462	-6.88449	IKAROS family zinc finger 1 (Ikaros)	IKZF1	0.5	0.999982	6.25	2.55	2.55	2.55	2.55	2.61	3.7	12.996	0	1	-0.06	1.04247
226436_at	1.21231	2.31708	7.78396	0.8225	0.485802	0.901257	-7.11239	Ras association (RalGDS/AF-6) domain family member 4	RASSF4	0.5	0.999982	11.52	7.19	6.65	7.64	7	6.7	4.33	20.1122	-0.99	1.98618	0.3	1.23114
232462_s_at	1.21181	2.31629	4.66648	2.70188	0.0958691	0.86462	-5.18274	non-protein coding RNA 181	NCRNA00181	0	0	5.97	3.78	4.66	3.96	5.19	4.44	2.19	4.56305	0.7	1.6245	0.75	1.68179
238638_at	1.21086	2.31475	5.20126	1.12885	0.360848	0.86462	-6.81165	solute carrier family 37 (glycerol-3-phosphate transporter), member 2	SLC37A2	0.25	0.571436	8.39	4.87	4.85	4.5	4.18	4.41	3.52	11.4716	0.35	1.27456	-0.23	1.17283
226075_at	1.21064	2.3144	6.25459	3.12651	0.0721193	0.86462	-4.80501	splA/ryanodine receptor domain and SOCS box containing 1	SPSB1	0	0	7.43	5.38	6.76	5.93	6.4	5.64	2.05	4.14106	0.83	1.77769	0.76	1.69349
213288_at	1.21061	2.31435	4.44214	1.30445	0.305044	0.86462	-6.62582	membrane bound O-acyltransferase domain containing 2	MBOAT2	0.25	0.571436	3.81	4.49	4.67	3.12	6.66	3.9	-0.68	1.60214	1.55	2.92817	2.76	6.77396
229566_at	1.21027	2.31381	3.01042	2.1305	0.147455	0.86462	-5.74208	WDNM1-like pseudogene	LOC645638	0.25	0.571436	4.24	2.38	2.39	2.42	4.21	2.42	1.86	3.63008	-0.03	1.02101	1.79	3.45815
230866_at	1.20978	2.31302	2.82651	1.08457	0.376629	0.86462	-6.85739	cysteinyl leukotriene receptor 1	CYSLTR1	0	0	5.85	2.22	2.22	2.22	2.22	2.22	3.63	12.3805	0	1	0	1
218182_s_at	1.20913	2.31199	2.89702	1.02081	0.400649	0.86462	-6.92213	claudin 1	CLDN1	0.5	0.999982	6.02	2.24	2.24	2.24	2.24	2.39	3.78	13.737	0	1	-0.15	1.10957
212344_at	1.20888	2.31159	3.56772	1.10265	0.3701	0.86462	-6.83879	sulfatase 1	SULF1	0.25	0.571436	2.35	2.3	2.3	2.32	7.86	4.28	0.05	1.03526	-0.02	1.01396	3.58	11.9588
224952_at	1.20765	2.30961	8.4627	1.21634	0.331742	0.86462	-6.71982	tetratricopeptide repeat, ankyrin repeat and coiled-coil containing 2	TANC2	0.25	0.571436	9.81	6.95	8.38	9.19	9.01	7.44	2.86	7.26015	-0.81	1.75321	1.57	2.96905
228237_at	1.20749	2.30936	2.82537	1.08457	0.376629	0.86462	-6.85739	pappalysin 2	PAPPA2	0	0	2.22	2.22	2.22	2.22	5.84	2.22	0	1	0	1	3.62	12.295
235065_at	1.2071	2.30873	3.14668	1.21535	0.332057	0.86462	-6.72087	NA	NA	0	0	2.73	2.73	2.73	2.46	5.8	2.44	0	1	0.27	1.20581	3.36	10.2674
228139_at	1.20669	2.30807	4.37087	1.28647	0.310287	0.86462	-6.64509	receptor-interacting serine-threonine kinase 3	RIPK3	0	0	7.44	4.21	3.83	3.83	3.65	3.26	3.23	9.38268	0	1	0.39	1.31039
212415_at	1.20645	2.30768	2.88851	1.0302	0.397012	0.86462	-6.91268	septin 6	2006-09-01	0.75	0.999982	6.03	2.29	2.22	2.29	2.22	2.29	3.74	13.3614	-0.07	1.04972	-0.07	1.04972
35820_at	1.2061	2.30714	9.81991	1.2997	0.306419	0.86462	-6.63091	GM2 ganglioside activator	GM2A	0.25	0.571436	12.22	9.18	9.07	9.5	9.98	8.97	3.04	8.22491	-0.43	1.34723	1.01	2.01391
211133_x_at	1.20594	2.30687	4.96094	1.23224	0.326735	0.86462	-6.70295	NA	NA	0	0	7.81	4.49	4.45	4.15	4.43	4.43	3.32	9.98664	0.3	1.23114	0	1
235198_at	1.20593	2.30686	9.34426	1.46817	0.261702	0.86462	-6.44881	osteopetrosis associated transmembrane protein 1	OSTM1	0.25	0.571436	10.15	8.55	8.94	9.43	10.76	8.24	1.6	3.03143	-0.49	1.40444	2.52	5.73582
216594_x_at	1.2034	2.30281	9.93238	0.717135	0.537818	0.942224	-7.20433	aldo-keto reductase family 1, member C1 (dihydrodiol dehydrogenase 1; 20-alpha (3-alpha)-hydroxysteroid dehydrogenase)	AKR1C1	0.5	0.999982	9.53	9.25	8.21	9.59	13.86	9.15	0.28	1.21419	-1.38	2.60268	4.71	26.1729
201116_s_at	1.2019	2.30043	3.44997	1.08428	0.376733	0.86462	-6.85768	carboxypeptidase E	CPE	0.25	0.571436	2.22	2.27	2.27	2.22	7.66	4.06	-0.05	1.03526	0.05	1.03526	3.6	12.1257
226587_at	1.20024	2.29778	3.35616	2.16051	0.143947	0.86462	-5.7113	small nuclear ribonucleoprotein polypeptide N	SNRPN	0	0	3.09	2.72	3.13	2.28	5.64	3.27	0.37	1.29235	0.85	1.8025	2.37	5.16941
1558685_a_at	1.19949	2.29659	7.76764	1.77528	0.198602	0.86462	-6.11614	hypothetical protein BC009467	LOC158960	0	0	10.08	7.47	7.81	6.99	7.21	7.05	2.61	6.10504	0.82	1.76541	0.16	1.11729
240715_at	1.19922	2.29616	2.84143	1.0755	0.379951	0.86462	-6.86668	T-box 5	TBX5	0.5	0.999982	2.24	2.24	2.22	2.24	5.86	2.24	0	1	-0.02	1.01396	3.62	12.295
203895_at	1.19813	2.29442	3.33538	0.839398	0.477905	0.895764	-7.09698	phospholipase C, beta 4	PLCB4	0.5	0.999982	6.7	2.5	2.54	3.49	2.56	2.22	4.2	18.3792	-0.95	1.93187	0.34	1.26576
206315_at	1.19803	2.29426	3.07124	0.99297	0.411633	0.86462	-6.94993	cytokine receptor-like factor 1	CRLF1	0.75	0.999982	2.42	2.6	2.37	2.41	6.22	2.4	-0.18	1.13288	-0.04	1.02811	3.82	14.1232
229429_x_at	1.19741	2.29328	8.72232	1.88938	0.180023	0.86462	-5.99423	hypothetical LOC728855	LOC728855	0	0	8.93	8.19	8	7.7	11.03	8.48	0.74	1.67018	0.3	1.23114	2.55	5.85634
209594_x_at	1.19727	2.29306	5.51887	0.696016	0.548821	0.951811	-7.22182	pregnancy specific beta-1-glycoprotein 9	PSG9	0.5	0.999982	5.46	3.62	8.48	4.42	4.42	6.72	1.84	3.5801	4.06	16.6795	-2.3	4.92458
228439_at	1.19717	2.2929	3.3065	0.723451	0.534564	0.939613	-7.19904	basic leucine zipper transcription factor, ATF-like 2	BATF2	0.75	0.999982	6.98	2.22	2.37	3.35	2.37	2.55	4.76	27.0958	-0.98	1.97247	-0.18	1.13288
204722_at	1.19712	2.29282	3.87453	1.58112	0.236008	0.86462	-6.32609	sodium channel, voltage-gated, type III, beta	SCN3B	0	0	5.65	2.88	4.91	4.09	2.86	2.86	2.77	6.82108	0.82	1.76541	0	1
212297_at	1.19712	2.29281	10.875	1.71717	0.208981	0.86462	-6.17871	ATPase type 13A3	ATP13A3	0.25	0.571436	11.43	9.49	10.6	10.92	12.39	10.43	1.94	3.83706	-0.32	1.24833	1.96	3.89062
206307_s_at	1.19686	2.2924	4.00695	1.03236	0.396182	0.86462	-6.91051	forkhead box D1	FOXD1	0.5	0.999982	2.98	2.97	3.56	3.7	7.27	3.56	0.01	1.00696	-0.14	1.10191	3.71	13.0864
1562606_a_at	1.19529	2.28991	3.08524	1.24211	0.323672	0.86462	-6.69246	hypothetical gene supported by BC040853	LOC440028	0.25	0.571436	3.21	2.6	2.36	2.6	5.49	2.26	0.61	1.52626	-0.24	1.18099	3.23	9.38268
239909_at	1.19524	2.28983	6.74997	1.47124	0.260963	0.86462	-6.44548	ADAMTS-like 1	ADAMTSL1	0.25	0.571436	7.54	5.12	5.85	6.37	8.65	6.97	2.42	5.35171	-0.52	1.43396	1.68	3.20428
219759_at	1.19497	2.28941	8.43475	0.74728	0.522445	0.92972	-7.17881	endoplasmic reticulum aminopeptidase 2	ERAP2	0.75	0.999982	11.03	6.38	6	6.33	10.06	10.8	4.65	25.1067	-0.33	1.25701	-0.74	1.67018
216333_x_at	1.19481	2.28914	3.0029	1.08457	0.376629	0.86462	-6.85739	NA	NA	0	0	2.41	2.41	2.41	2.41	5.99	2.41	0	1	0	1	3.58	11.9588
1566324_a_at	1.19463	2.28887	2.81987	1.21133	0.333337	0.86462	-6.72512	v-maf musculoaponeurotic fibrosarcoma oncogene homolog (avian)	MAF	0	0	5.55	2.22	2.48	2.22	2.22	2.22	3.33	10.0561	0.26	1.19748	0	1
207345_at	1.19334	2.28682	4.12632	1.23826	0.324862	0.86462	-6.69655	follistatin	FST	0.25	0.571436	4.25	2.86	2.35	3.06	7.57	4.67	1.39	2.62079	-0.71	1.6358	2.9	7.46426
238790_at	1.19283	2.28601	3.65767	9.12412	0.00689181	0.86462	-1.668	CLR pseudogene	LOC374443	0	0	4.86	3.4	3.6	2.61	4.31	3.18	1.46	2.75108	0.99	1.98618	1.13	2.18859
202037_s_at	1.19274	2.28586	4.92233	1.50039	0.254047	0.86462	-6.41381	secreted frizzled-related protein 1	SFRP1	0.25	0.571436	6.3	3.53	5.73	4.72	4.52	4.72	2.77	6.82108	1.01	2.01391	-0.2	1.1487
213773_x_at	1.19209	2.28484	8.11073	3.60443	0.053995	0.86462	-4.41696	NOP2/Sun domain family, member 5	NSUN5	0	0	9.51	8.1	7.91	7.42	8.7	7.02	1.41	2.65737	0.49	1.40444	1.68	3.20428
237387_at	1.19133	2.28363	3.76873	2.11591	0.1492	0.86462	-5.7571	NA	NA	0	0	5.01	2.94	4.74	3.24	3.35	3.34	2.07	4.19887	1.5	2.82843	0.01	1.00696
205225_at	1.19046	2.28226	2.82188	1.99588	0.164614	0.86462	-5.88185	estrogen receptor 1	ESR1	0	0	3.58	2.23	2.23	2.23	4.45	2.23	1.35	2.54912	0	1	2.22	4.65893
206898_at	1.19	2.28153	2.81662	1.08457	0.376629	0.86462	-6.85739	cadherin 19, type 2	CDH19	0	0	5.79	2.22	2.22	2.22	2.22	2.22	3.57	11.8762	0	1	0	1
205285_s_at	1.18793	2.27825	2.81558	1.08457	0.376629	0.86462	-6.85739	FYN binding protein (FYB-120/130)	FYB	0	0	5.79	2.22	2.22	2.22	2.22	2.22	3.57	11.8762	0	1	0	1
227344_at	1.18706	2.27689	2.81515	1.08457	0.376629	0.86462	-6.85739	IKAROS family zinc finger 1 (Ikaros)	IKZF1	0	0	5.78	2.22	2.22	2.22	2.22	2.22	3.56	11.7942	0	1	0	1
228437_at	1.18671	2.27632	6.98554	3.45149	0.0590414	0.86462	-4.53708	cornichon homolog 4 (Drosophila)	CNIH4	0	0	7.73	6.65	7	6.39	8.01	6.13	1.08	2.11404	0.61	1.52626	1.88	3.68075
243478_at	1.18618	2.27549	2.86871	1.49182	0.256058	0.86462	-6.42312	NA	NA	0	0	2.3	2.3	3	2.3	5.09	2.22	0	1	0.7	1.6245	2.87	7.31065
AFFX-HUMISGF3A/M97935_MA_at	1.18594	2.27511	6.34656	0.904998	0.448398	0.876474	-7.0356	signal transducer and activator of transcription 1, 91kDa	STAT1	0.25	0.571436	7.23	4.66	4.73	6.39	8.85	6.21	2.57	5.93809	-1.66	3.16017	2.64	6.23332
229150_at	1.18507	2.27374	2.95815	1.56684	0.239084	0.86462	-6.3416	NA	NA	0	0	2.95	2.33	2.49	2.36	5.2	2.4	0.62	1.53688	0.13	1.09429	2.8	6.9644
244741_s_at	1.18414	2.27228	7.28301	3.03293	0.0766071	0.86462	-4.8855	NA	NA	0	0	8.02	6.31	6.66	6.31	8.95	7.45	1.71	3.27161	0.35	1.27456	1.5	2.82843
219529_at	1.18412	2.27224	3.28786	2.06327	0.155721	0.86462	-5.81154	chloride intracellular channel 3	CLIC3	0	0	3.81	2.77	2.76	2.57	5.08	2.75	1.04	2.05623	0.19	1.14076	2.33	5.02805
239367_at	1.18317	2.27076	5.19118	3.60026	0.0541246	0.86462	-4.42018	brain-derived neurotrophic factor	BDNF	0	0	5.07	4.12	6.11	4.22	6.17	5.45	0.95	1.93187	1.89	3.70635	0.72	1.64718
206614_at	1.18271	2.27002	4.01257	0.993659	0.411358	0.86462	-6.94925	growth differentiation factor 5	GDF5	0.75	0.999982	3.15	3.29	3.34	3.41	7.33	3.56	-0.14	1.10191	-0.07	1.04972	3.77	13.6422
225977_at	1.18191	2.26878	2.81258	1.08457	0.376629	0.86462	-6.85739	protocadherin 18	PCDH18	0	0	2.22	2.22	2.22	2.22	5.77	2.22	0	1	0	1	3.55	11.7127
217104_at	1.1812	2.26765	3.66867	2.17416	0.142387	0.86462	-5.69735	suppressor of tumorigenicity 20	ST20	0	0	4.75	2.85	5.17	3.54	2.86	2.85	1.9	3.73213	1.63	3.09513	0.01	1.00696
203153_at	1.18016	2.26602	8.29224	0.393758	0.726641	1	-7.42804	interferon-induced protein with tetratricopeptide repeats 1	IFIT1	0.5	0.999982	11.6	5.59	5.4	10.4	9.64	7.11	6.01	64.4452	-5	32	2.53	5.77572
229055_at	1.18006	2.26586	4.97193	1.48661	0.257288	0.86462	-6.42878	G protein-coupled receptor 68	GPR68	0.25	0.571436	6.38	4.37	4.62	5.16	5.69	3.62	2.01	4.02782	-0.54	1.45397	2.07	4.19887
230026_at	1.17882	2.26392	7.53909	1.38479	0.282813	0.86462	-6.53922	mitochondrial ribosomal protein L43	MRPL43	0	0	10.12	7.12	7.43	6.9	6.83	6.83	3	8	0.53	1.44393	0	1
1568629_s_at	1.17753	2.26189	8.27101	1.49437	0.255458	0.86462	-6.42035	phosphoinositide-3-kinase, regulatory subunit 2 (beta)	PIK3R2	0	0	8.26	7.61	8.08	8.05	10.24	7.39	0.65	1.56917	0.03	1.02101	2.85	7.21
231227_at	1.17537	2.25851	2.89415	1.13022	0.360374	0.86462	-6.81024	wingless-type MMTV integration site family, member 5A	WNT5A	0.25	0.571436	2.34	2.22	2.34	2.36	5.77	2.34	0.12	1.08673	-0.02	1.01396	3.43	10.7779
207852_at	1.17436	2.25693	2.8088	1.08457	0.376629	0.86462	-6.85739	chemokine (C-X-C motif) ligand 5	CXCL5	0	0	2.22	2.22	2.22	2.22	5.74	2.22	0	1	0	1	3.52	11.4716
228581_at	1.17422	2.25672	2.83146	1.08457	0.376629	0.86462	-6.85739	potassium inwardly-rectifying channel, subfamily J, member 10	KCNJ10	0	0	5.77	2.24	2.24	2.24	2.24	2.24	3.53	11.5514	0	1	0	1
222903_s_at	1.17371	2.25591	2.80847	1.08457	0.376629	0.86462	-6.85739	cytoplasmic polyadenylation element binding protein 1	CPEB1	0	0	2.22	2.22	2.22	2.22	5.74	2.22	0	1	0	1	3.52	11.4716
209663_s_at	1.17368	2.25587	2.82215	1.06672	0.383195	0.86462	-6.87565	integrin, alpha 7	ITGA7	0.75	0.999982	2.22	2.23	2.22	2.26	5.78	2.22	-0.01	1.00696	-0.04	1.02811	3.56	11.7942
228986_at	1.17365	2.25582	7.32079	1.53004	0.247237	0.86462	-6.38159	oxysterol binding protein-like 8	OSBPL8	0	0	6.66	6.54	6.71	6.13	10.35	7.53	0.12	1.08673	0.58	1.49485	2.82	7.06162
232136_s_at	1.17348	2.25556	3.00423	1.79479	0.195262	0.86462	-6.09521	cortactin binding protein 2	CTTNBP2	0.25	0.571436	4.77	2.41	2.35	2.44	3.65	2.41	2.36	5.1337	-0.09	1.06437	1.24	2.36199
226932_at	1.17347	2.25554	5.46899	0.999761	0.408926	0.86462	-6.94318	sarcospan (Kras oncogene-associated gene)	SSPN	0.5	0.999982	5.97	5.21	4.04	4.83	8.16	4.6	0.76	1.69349	-0.79	1.72907	3.56	11.7942
213045_at	1.17125	2.25206	5.64682	10.1064	0.0054434	0.86462	-1.36765	microtubule associated serine/threonine kinase 3	MAST3	0	0	6.85	5.43	5.94	4.9	5.91	4.86	1.42	2.67586	1.04	2.05623	1.05	2.07053
209924_at	1.17103	2.25172	2.80713	1.10208	0.370303	0.86462	-6.83938	chemokine (C-C motif) ligand 18 (pulmonary and activation-regulated)	CCL18	0	0	5.7	2.22	2.26	2.22	2.22	2.22	3.48	11.1579	0.04	1.02811	0	1
1552309_a_at	1.17098	2.25165	9.40641	5.70173	0.0200498	0.86462	-3.07919	nexilin (F actin binding protein)	NEXN	0	0	9.13	7.9	9.6	8.85	11.24	9.72	1.23	2.34567	0.75	1.68179	1.52	2.86791
205817_at	1.16939	2.24917	3.31588	1.56738	0.238966	0.86462	-6.34101	SIX homeobox 1	SIX1	0.25	0.571436	2.55	2.82	5.06	2.55	4.09	2.82	-0.27	1.20581	2.51	5.6962	1.27	2.41162
227384_s_at	1.16925	2.24895	3.79168	1.76201	0.200915	0.86462	-6.13041	NA	NA	0.25	0.571436	4.66	3.22	2.78	2.97	5.69	3.43	1.44	2.71321	-0.19	1.14076	2.26	4.78991
204694_at	1.16886	2.24834	3.1913	1.16894	0.34718	0.86462	-6.7698	alpha-fetoprotein	AFP	0	0	2.76	2.59	2.64	2.64	5.92	2.59	0.17	1.12506	0	1	3.33	10.0561
213309_at	1.1688	2.24824	7.8986	1.66745	0.218397	0.86462	-6.23246	phospholipase C-like 2	PLCL2	0	0	9.09	6.45	8.55	8.43	7.8	7.06	2.64	6.23332	0.12	1.08673	0.74	1.67018
215779_s_at	1.16875	2.24817	2.85185	1.09192	0.37396	0.86462	-6.84984	histone cluster 1, H2bg	HIST1H2BG	0.25	0.571436	2.3	2.27	2.25	2.27	5.76	2.27	0.03	1.02101	-0.02	1.01396	3.49	11.2356
235550_at	1.16867	2.24804	2.80925	1.08457	0.376629	0.86462	-6.85739	microtubule-associated protein 9	MAP9	0	0	2.22	2.22	2.22	2.22	5.73	2.22	0	1	0	1	3.51	11.3924
236859_at	1.16836	2.24756	2.80588	1.08652	0.375918	0.86462	-6.85538	runt-related transcription factor 2	RUNX2	0	0	2.23	2.22	2.22	2.22	5.72	2.22	0.01	1.00696	0	1	3.5	11.3137
210755_at	1.1678	2.24669	2.80724	1.08457	0.376629	0.86462	-6.85739	hepatocyte growth factor (hepapoietin A; scatter factor)	HGF	0	0	2.22	2.22	2.22	2.22	5.73	2.22	0	1	0	1	3.51	11.3924
220392_at	1.16743	2.24611	2.80533	1.08457	0.376629	0.86462	-6.85739	early B-cell factor 2	EBF2	0	0	2.22	2.22	2.22	2.22	5.72	2.22	0	1	0	1	3.5	11.3137
220559_at	1.16742	2.24609	2.80533	1.08457	0.376629	0.86462	-6.85739	engrailed homeobox 1	EN1	0	0	2.22	2.22	2.22	2.22	5.72	2.22	0	1	0	1	3.5	11.3137
213273_at	1.16659	2.24481	2.82912	1.07617	0.379703	0.86462	-6.86599	odz, odd Oz/ten-m homolog 4 (Drosophila)	ODZ4	0.5	0.999982	2.24	2.24	2.24	2.26	5.76	2.24	0	1	-0.02	1.01396	3.52	11.4716
227561_at	1.16626	2.24429	8.82849	0.670446	0.562402	0.963633	-7.24252	discoidin domain receptor tyrosine kinase 2	DDR2	0.75	0.999982	7.4	8.55	8.12	8.37	12.72	7.81	-1.15	2.21914	-0.25	1.18921	4.91	30.0647
226363_at	1.16603	2.24394	6.4432	11.3145	0.00419087	0.86462	-1.04212	ATP-binding cassette, sub-family C (CFTR/MRP), member 5	ABCC5	0	0	7.21	6.17	6.78	5.71	7.09	5.71	1.04	2.05623	1.07	2.09943	1.38	2.60268
226565_at	1.16552	2.24313	7.24507	1.46101	0.263441	0.86462	-6.45659	transmembrane protein 99	TMEM99	0.25	0.571436	7.33	6.11	7.16	7.51	9	6.36	1.22	2.32947	-0.35	1.27456	2.64	6.23332
242763_at	1.16458	2.24168	3.23447	2.02472	0.16073	0.86462	-5.85168	NA	NA	0	0	5.05	2.65	3.14	2.75	3.25	2.56	2.4	5.27803	0.39	1.31039	0.69	1.61328
229657_at	1.16239	2.23829	2.80706	1.09505	0.372829	0.86462	-6.84662	thyroid hormone receptor, beta (erythroblastic leukemia viral (v-erb-a) oncogene homolog 2, avian)	THRB	0	0	2.25	2.22	2.22	2.22	5.7	2.23	0.03	1.02101	0	1	3.47	11.0809
218196_at	1.16222	2.23801	10.2202	2.05251	0.1571	0.86462	-5.82273	osteopetrosis associated transmembrane protein 1	OSTM1	0.25	0.571436	10.87	9.29	10.13	10.18	11.4	9.45	1.58	2.9897	-0.05	1.03526	1.95	3.86375
218019_s_at	1.16206	2.23777	8.32906	1.77283	0.199027	0.86462	-6.11878	pyridoxal (pyridoxine, vitamin B6) kinase	PDXK	0.25	0.571436	9.43	7.85	7.62	7.85	9.68	7.55	1.58	2.9897	-0.23	1.17283	2.13	4.37717
227749_at	1.16195	2.23759	5.05814	1.53889	0.245245	0.86462	-6.37197	NA	NA	0	0	5.64	5.16	5.02	4.81	6.25	3.46	0.48	1.39474	0.21	1.15669	2.79	6.9163
213388_at	1.16185	2.23744	7.01544	1.09854	0.371572	0.86462	-6.84302	phosphodiesterase 4D interacting protein	PDE4DIP	0.25	0.571436	6.43	6.57	6.77	6.59	9.59	6.14	-0.14	1.10191	0.18	1.13288	3.45	10.9283
226142_at	1.16152	2.23693	10.4635	1.31883	0.30092	0.86462	-6.61036	GLI pathogenesis-related 1	GLIPR1	0.25	0.571436	11.43	8.67	9.75	10.3	11.95	10.68	2.76	6.77396	-0.55	1.46409	1.27	2.41162
230144_at	1.16046	2.23529	2.80201	1.08449	0.376657	0.86462	-6.85747	glutamate receptor, ionotrophic, AMPA 3	GRIA3	0	0	2.22	2.22	2.22	2.22	5.7	2.22	0	1	0	1	3.48	11.1579
230214_at	1.15981	2.23428	4.22406	1.14146	0.356487	0.86462	-6.79854	murine retrovirus integration site 1 homolog	MRVI1	0	0	3.6	3.6	3.77	3.66	7.04	3.68	0	1	0.11	1.07923	3.36	10.2674
210511_s_at	1.15835	2.23203	9.86194	0.608869	0.596258	0.991436	-7.29016	inhibin, beta A	INHBA	0.5	0.999982	11.74	8.82	12.3	8.79	7.28	10.23	2.92	7.56846	3.51	11.3924	-2.95	7.72749
205405_at	1.15798	2.23145	3.19503	1.08457	0.376629	0.86462	-6.85739	sema domain, seven thrombospondin repeats (type 1 and type 1-like), transmembrane domain (TM) and short cytoplasmic domain, (semaphorin) 5A	SEMA5A	0	0	2.62	2.62	2.62	2.62	6.09	2.62	0	1	0	1	3.47	11.0809
222347_at	1.15606	2.22848	5.32024	2.27329	0.131689	0.86462	-5.59695	hypothetical protein LOC644450	LOC644450	0	0	7.05	5.22	6.01	4.44	4.64	4.57	1.83	3.55537	1.57	2.96905	0.07	1.04972
232197_x_at	1.15573	2.22796	7.42631	1.69353	0.213395	0.86462	-6.20425	arylsulfatase B	ARSB	0.25	0.571436	7.58	5.05	7.86	7.87	8.57	7.62	2.53	5.77572	-0.01	1.00696	0.95	1.93187
212737_at	1.15537	2.22742	10.5289	1.38658	0.282339	0.86462	-6.53728	GM2 ganglioside activator	GM2A	0.25	0.571436	12.81	10.09	9.8	10.21	10.71	9.56	2.72	6.58873	-0.41	1.32869	1.15	2.21914
225207_at	1.15531	2.22732	8.0695	1.02715	0.398192	0.86462	-6.91576	pyruvate dehydrogenase kinase, isozyme 4	PDK4	0.5	0.999982	11.31	7.79	7.69	8.24	6.95	6.44	3.52	11.4716	-0.55	1.46409	0.51	1.42405
224742_at	1.15514	2.22707	8.11297	1.80332	0.193824	0.86462	-6.08606	abhydrolase domain containing 12	ABHD12	0	0	10.41	7.92	7.64	7.49	8.02	7.19	2.49	5.61778	0.15	1.10957	0.83	1.77769
209732_at	1.1545	2.22607	11.6425	4.5614	0.0327599	0.86462	-3.74222	C-type lectin domain family 2, member B	CLEC2B	0	0	11.8	11.08	13.04	11.37	11.82	10.74	0.72	1.64718	1.67	3.18215	1.08	2.11404
235013_at	1.15356	2.22463	8.75642	2.11041	0.149865	0.86462	-5.76276	solute carrier family 31 (copper transporters), member 1	SLC31A1	0.25	0.571436	9.95	8.16	8.08	8.11	9.97	8.27	1.79	3.45815	-0.03	1.02101	1.7	3.24901
237058_x_at	1.15307	2.22386	3.23418	2.12786	0.147769	0.86462	-5.74479	solute carrier family 6 (neurotransmitter transporter, GABA), member 13	SLC6A13	0	0	4.18	2.65	2.96	2.96	4.29	2.36	1.53	2.88786	0	1	1.93	3.81055
229450_at	1.15248	2.22296	10.0691	0.428523	0.704378	1	-7.4091	interferon-induced protein with tetratricopeptide repeats 3	IFIT3	0.75	0.999982	13.38	8.97	6.52	11.19	12.04	8.33	4.41	21.259	-4.67	25.4572	3.71	13.0864
235548_at	1.15241	2.22286	2.8378	1.73839	0.205116	0.86462	-6.15584	adenomatosis polyposis coli down-regulated 1-like	APCDD1L	0	0	2.48	2.26	2.93	2.26	4.83	2.26	0.22	1.16473	0.67	1.59107	2.57	5.93809
201193_at	1.15232	2.22271	12.2109	1.84999	0.186181	0.86462	-6.03616	isocitrate dehydrogenase 1 (NADP+), soluble	IDH1	0.25	0.571436	13.78	11.73	11.68	11.85	12.9	11.33	2.05	4.14106	-0.17	1.12506	1.57	2.96905
230266_at	1.15166	2.2217	2.79745	1.16126	0.349754	0.86462	-6.77785	RAB7B, member RAS oncogene family	RAB7B	0	0	2.38	2.22	2.22	2.22	5.52	2.22	0.16	1.11729	0	1	3.3	9.84916
244598_at	1.15146	2.22139	2.79835	1.08457	0.376629	0.86462	-6.85739	NA	NA	0	0	5.68	2.22	2.22	2.22	2.22	2.22	3.46	11.0043	0	1	0	1
241359_at	1.1509	2.22053	6.97931	1.53766	0.24552	0.86462	-6.3733	TLC domain containing 2	TLCD2	0	0	6.78	6.51	6.77	6.36	9.11	6.34	0.27	1.20581	0.41	1.32869	2.77	6.82108
227046_at	1.15058	2.22004	7.25999	2.83209	0.0875936	0.86462	-5.06348	solute carrier family 39 (metal ion transporter), member 11	SLC39A11	0	0	8.56	6.77	7.19	6.88	7.76	6.4	1.79	3.45815	0.31	1.23971	1.36	2.56685
209696_at	1.14811	2.21624	3.06468	1.26673	0.316166	0.86462	-6.66621	fructose-1,6-bisphosphatase 1	FBP1	0	0	5.73	2.61	2.4	2.24	2.79	2.61	3.12	8.69388	0.16	1.11729	0.18	1.13288
226145_s_at	1.14801	2.21608	3.28766	0.658259	0.568974	0.969177	-7.2522	Fraser syndrome 1	FRAS1	0.75	0.999982	2.26	3.64	2.22	2.25	7.11	2.26	-1.38	2.60268	-0.03	1.02101	4.85	28.84
226103_at	1.14777	2.21572	9.50835	3.89723	0.0458646	0.86462	-4.19701	nexilin (F actin binding protein)	NEXN	0	0	9.11	7.75	9.63	9.11	11.51	9.94	1.36	2.56685	0.52	1.43396	1.57	2.96905
235392_at	1.1474	2.21514	2.80735	1.07891	0.3787	0.86462	-6.86319	insulin receptor substrate 1	IRS1	0.5	0.999982	2.22	2.23	2.23	2.23	5.69	2.23	-0.01	1.00696	0	1	3.46	11.0043
225645_at	1.147	2.21453	2.79512	1.10832	0.368075	0.86462	-6.83293	ets homologous factor	EHF	0	0	2.27	2.22	2.22	2.22	5.61	2.22	0.05	1.03526	0	1	3.39	10.4831
202827_s_at	1.14656	2.21386	9.07137	10.7632	0.00470535	0.86462	-1.18522	matrix metallopeptidase 14 (membrane-inserted)	MMP14	0	0	9.89	8.85	8.72	7.7	10.32	8.94	1.04	2.05623	1.02	2.02792	1.38	2.60268
209789_at	1.14566	2.21248	3.70205	0.525597	0.644574	1	-7.34916	coronin, actin binding protein, 2B	CORO2B	0.5	0.999982	2.35	2.33	2.38	4.65	8.09	2.41	0.02	1.01396	-2.27	4.82323	5.68	51.2685
211889_x_at	1.1456	2.21238	3.17141	1.16429	0.348735	0.86462	-6.77467	carcinoembryonic antigen-related cell adhesion molecule 1 (biliary glycoprotein)	CEACAM1	0	0	5.67	2.39	3.12	3.01	2.45	2.39	3.28	9.71356	0.11	1.07923	0.06	1.04247
227339_at	1.14503	2.2115	5.96327	1.09693	0.37215	0.86462	-6.84468	RGM domain family, member B	RGMB	0.25	0.571436	5.43	5.44	5.38	5.34	8.8	5.39	-0.01	1.00696	0.04	1.02811	3.41	10.6295
219238_at	1.14496	2.2114	7.24187	1.56798	0.238836	0.86462	-6.34036	phosphatidylinositol glycan anchor biosynthesis, class V	PIGV	0	0	7.63	7.04	7.07	6.94	8.74	6.03	0.59	1.50525	0.13	1.09429	2.71	6.54322
227609_at	1.14496	2.21139	7.11628	0.459472	0.684923	1	-7.39109	epithelial stromal interaction 1 (breast)	EPSTI1	0.5	0.999982	10.8	4.86	5.11	8.52	7.16	6.26	5.94	61.3929	-3.41	10.6295	0.9	1.86607
219736_at	1.14437	2.2105	2.8037	1.08464	0.376602	0.86462	-6.85731	tripartite motif-containing 36	TRIM36	0	0	5.66	2.23	2.23	2.23	2.23	2.23	3.43	10.7779	0	1	0	1
1552386_at	1.14436	2.21048	2.7938	1.08457	0.376629	0.86462	-6.85739	GRB2-binding adaptor protein, transmembrane	GAPT	0	0	5.65	2.22	2.22	2.22	2.22	2.22	3.43	10.7779	0	1	0	1
206199_at	1.14405	2.21	2.79364	1.08457	0.376629	0.86462	-6.85739	carcinoembryonic antigen-related cell adhesion molecule 7	CEACAM7	0	0	5.65	2.22	2.22	2.22	2.22	2.22	3.43	10.7779	0	1	0	1
227480_at	1.14393	2.20983	3.01487	1.05688	0.386867	0.86462	-6.88567	sushi domain containing 2	SUSD2	0.5	0.999982	2.43	2.27	2.44	2.64	5.9	2.42	0.16	1.11729	-0.2	1.1487	3.48	11.1579
202862_at	1.14318	2.20867	9.03347	1.53766	0.245522	0.86462	-6.37331	fumarylacetoacetate hydrolase (fumarylacetoacetase)	FAH	0.25	0.571436	9.63	8.6	8.33	8.52	10.86	8.26	1.03	2.04202	-0.19	1.14076	2.6	6.06287
219837_s_at	1.14284	2.20815	7.03665	0.436589	0.699274	1	-7.40451	cytokine-like 1	CYTL1	0.75	0.999982	7.95	10.43	12.65	5.91	2.22	3.06	-2.48	5.57897	6.74	106.891	-0.84	1.79005
209206_at	1.14216	2.20712	10.8779	1.79577	0.195095	0.86462	-6.09415	SEC22 vesicle trafficking protein homolog B (S. cerevisiae)	SEC22B	0	0	10.71	9.87	10.67	10.54	12.97	10.51	0.84	1.79005	0.13	1.09429	2.46	5.50217
203802_x_at	1.14152	2.20613	7.75164	3.83435	0.0474609	0.86462	-4.24317	NOP2/Sun domain family, member 5	NSUN5	0	0	9.13	7.78	7.66	7.15	8.18	6.61	1.35	2.54912	0.51	1.42405	1.57	2.96905
227514_at	1.14075	2.20496	8.44064	1.3531	0.291349	0.86462	-6.57345	inositol 1,4,5-triphosphate receptor interacting protein-like 2	ITPRIPL2	0	0	7.62	7.38	8.13	7.92	11.28	8.31	0.24	1.18099	0.21	1.15669	2.97	7.83536
205479_s_at	1.14041	2.20443	10.8683	1.22332	0.329534	0.86462	-6.71242	plasminogen activator, urokinase	PLAU	0.25	0.571436	12.4	9.59	11.73	10.45	10.18	10.86	2.81	7.01285	1.28	2.42839	-0.68	1.60214
204160_s_at	1.13963	2.20325	5.35629	0.730913	0.530743	0.936559	-7.19275	ectonucleotide pyrophosphatase/phosphodiesterase 4 (putative function)	ENPP4	0.75	0.999982	6.27	7.2	2.45	2.59	9.05	4.56	-0.93	1.90528	-0.14	1.10191	4.49	22.4711
1557116_at	1.13905	2.20236	5.11522	0.988419	0.413459	0.86462	-6.95445	apolipoprotein L, 6	APOL6	0.25	0.571436	6.08	4.31	3.79	5.06	7.19	4.27	1.77	3.41054	-1.27	2.41162	2.92	7.56846
204421_s_at	1.13843	2.20141	6.07496	1.41334	0.275368	0.86462	-6.5083	fibroblast growth factor 2 (basic)	FGF2	0	0	5.56	5.02	5.41	5.39	8.97	6.11	0.54	1.45397	0.02	1.01396	2.86	7.26015
211709_s_at	1.13734	2.19976	8.14981	1.27586	0.313432	0.86462	-6.65645	C-type lectin domain family 11, member A	CLEC11A	0.25	0.571436	7.4	8.02	8.17	6.85	10.59	7.88	-0.62	1.53688	1.32	2.49666	2.71	6.54322
212122_at	1.13645	2.19839	8.62862	1.89516	0.179141	0.86462	-5.9881	ras homolog gene family, member Q	RHOQ	0.25	0.571436	8.84	7.65	8.42	8.43	10.33	8.1	1.19	2.28153	-0.01	1.00696	2.23	4.69134
227270_at	1.13639	2.1983	9.27607	8.66708	0.00775654	0.86462	-1.8205	family with sequence similarity 200, member B	FAM200B	0	0	9.59	8.66	10.33	9.25	9.61	8.21	0.93	1.90528	1.08	2.11404	1.4	2.63902
206391_at	1.13628	2.19814	5.56226	0.787428	0.502584	0.914275	-7.14382	retinoic acid receptor responder (tazarotene induced) 1	RARRES1	0.5	0.999982	3.78	4.72	3.79	3.63	10.83	6.63	-0.94	1.91853	0.16	1.11729	4.2	18.3792
209681_at	1.13562	2.19712	7.46578	2.62836	0.101007	0.86462	-5.25144	solute carrier family 19 (thiamine transporter), member 2	SLC19A2	0	0	7.31	6.3	7.34	6.95	9.45	7.45	1.01	2.01391	0.39	1.31039	2	4
238965_at	1.13489	2.19602	5.03264	1.90935	0.176999	0.86462	-5.97305	chromosome 21 open reading frame 2	C21orf2	0.25	0.571436	6.62	4.41	4.91	4.93	5.27	4.05	2.21	4.62675	-0.02	1.01396	1.22	2.32947
1569110_x_at	1.13468	2.1957	8.57762	1.26242	0.317465	0.86462	-6.67081	programmed cell death 6 pseudogene	LOC728613	0.25	0.571436	9.09	8.17	7.56	8	10.78	7.86	0.92	1.89212	-0.44	1.3566	2.92	7.56846
228910_at	1.13462	2.19561	7.08915	1.20472	0.335455	0.86462	-6.73212	NA	NA	0.25	0.571436	6.7	7.2	6.78	5.9	9.49	6.47	-0.5	1.41421	0.88	1.84038	3.02	8.11168
213275_x_at	1.13438	2.19524	13.2632	1.38341	0.283178	0.86462	-6.54071	cathepsin B	CTSB	0.25	0.571436	14.07	12.05	13	13.64	14.42	12.4	2.02	4.05584	-0.64	1.55833	2.02	4.05584
226099_at	1.13415	2.19489	10.1043	1.4354	0.269772	0.86462	-6.48438	elongation factor, RNA polymerase II, 2	ELL2	0.25	0.571436	10.3	8.54	9.6	10.16	12.12	9.92	1.76	3.38698	-0.56	1.47427	2.2	4.59479
229190_at	1.13404	2.19472	6.56553	2.87126	0.0852916	0.86462	-5.0282	NA	NA	0	0	7.01	6.45	6.46	5.58	7.93	5.96	0.56	1.47427	0.88	1.84038	1.97	3.91768
235700_at	1.13393	2.19456	2.91676	1.05167	0.388829	0.86462	-6.89097	NA	NA	0.5	0.999982	5.71	2.24	2.36	2.34	2.38	2.47	3.47	11.0809	0.02	1.01396	-0.09	1.06437
225275_at	1.1333	2.1936	9.58302	0.531307	0.64117	1	-7.34533	EGF-like repeats and discoidin I-like domains 3	EDIL3	0.5	0.999982	9.03	5.11	11.73	8.79	9.69	13.15	3.92	15.1369	2.94	7.67411	-3.46	11.0043
206314_at	1.13327	2.19356	4.4452	3.37569	0.0617832	0.86462	-4.598	zinc finger protein 167	ZNF167	0	0	4.59	3.92	4.87	3.99	5.57	3.72	0.67	1.59107	0.88	1.84038	1.85	3.605
204963_at	1.13278	2.19281	7.05434	1.25157	0.320764	0.86462	-6.68239	sarcospan (Kras oncogene-associated gene)	SSPN	0.25	0.571436	7.47	6.82	6.12	6.4	9.27	6.25	0.65	1.56917	-0.28	1.21419	3.02	8.11168
239201_at	1.13231	2.19209	2.79018	1.08342	0.37705	0.86462	-6.85857	cyclin-dependent kinase 15	CDK15	0	0	2.22	2.22	2.22	2.22	5.62	2.22	0	1	0	1	3.4	10.5561
1565754_x_at	1.1313	2.19056	2.952	1.08457	0.376629	0.86462	-6.85739	FYVE, RhoGEF and PH domain containing 2	FGD2	0	0	5.78	2.39	2.39	2.39	2.39	2.39	3.39	10.4831	0	1	0	1
210176_at	1.12968	2.1881	4.80624	0.677431	0.558664	0.960775	-7.23692	toll-like receptor 1	TLR1	0.5	0.999982	9.25	4.91	4.08	3.12	2.78	4.69	4.34	20.2521	0.96	1.94531	-1.91	3.75809
236075_s_at	1.12908	2.18719	7.42544	1.94423	0.171869	0.86462	-5.93617	NA	NA	0	0	7.3	7.27	7.92	6.78	8.75	6.53	0.03	1.02101	1.14	2.20381	2.22	4.65893
235428_at	1.12867	2.18657	2.95239	1.73687	0.205389	0.86462	-6.15747	NA	NA	0	0	2.8	2.32	2.61	2.23	5.15	2.61	0.48	1.39474	0.38	1.30134	2.54	5.81589
1555014_x_at	1.12857	2.18642	5.9038	1.48352	0.258021	0.86462	-6.43214	NA	NA	0.25	0.571436	6.08	4.61	6.33	6.77	7	4.64	1.47	2.77022	-0.44	1.3566	2.36	5.1337
208370_s_at	1.12856	2.18641	10.5878	1.69236	0.213617	0.86462	-6.20552	regulator of calcineurin 1	RCAN1	0.25	0.571436	11.71	9.77	10.12	10.44	11.62	9.87	1.94	3.83706	-0.32	1.24833	1.75	3.36359
225185_at	1.12772	2.18513	6.92856	1.34724	0.292962	0.86462	-6.57977	muscle RAS oncogene homolog	MRAS	0.25	0.571436	8.21	6.57	5.57	6.21	8.7	6.31	1.64	3.11666	-0.64	1.55833	2.39	5.24157
239533_at	1.12721	2.18437	4.46937	2.01878	0.161522	0.86462	-5.85789	G protein-coupled receptor 155	GPR155	0.25	0.571436	4.97	3.02	4.51	4.57	5.61	4.13	1.95	3.86375	-0.06	1.04247	1.48	2.78949
227654_at	1.12702	2.18408	2.95738	0.882001	0.458536	0.882017	-7.05739	family with sequence similarity 65, member C	FAM65C	0.5	0.999982	2.24	2.74	2.22	2.22	6.11	2.22	-0.5	1.41421	0	1	3.89	14.8254
218656_s_at	1.12702	2.18407	9.80859	2.94618	0.0811109	0.86462	-4.9615	lipoma HMGIC fusion partner	LHFP	0	0	9.81	8.95	10.15	9.57	11.16	9.22	0.86	1.81504	0.58	1.49485	1.94	3.83706
44783_s_at	1.12666	2.18352	6.28237	1.0856	0.376254	0.86462	-6.85633	hairy/enhancer-of-split related with YRPW motif 1	HEY1	0.25	0.571436	9.07	5.87	7.44	6.59	4.03	4.7	3.2	9.18959	0.85	1.8025	-0.67	1.59107
202145_at	1.12635	2.18306	6.52298	1.24585	0.322518	0.86462	-6.68848	lymphocyte antigen 6 complex, locus E	LY6E	0.25	0.571436	7.96	6.44	5.18	5.91	8.12	5.53	1.52	2.86791	-0.73	1.65864	2.59	6.02099
212810_s_at	1.1243	2.17996	5.25808	1.05354	0.388123	0.86462	-6.88907	solute carrier family 1 (glutamate/neutral amino acid transporter), member 4	SLC1A4	0.5	0.999982	8.36	4.96	4.83	5.21	4.27	3.92	3.4	10.5561	-0.38	1.30134	0.35	1.27456
201487_at	1.12245	2.17717	12.2099	1.23632	0.325467	0.86462	-6.69862	cathepsin C	CTSC	0.25	0.571436	14.31	11.59	12.44	11.12	11.56	12.24	2.72	6.58873	1.32	2.49666	-0.68	1.60214
228702_at	1.12243	2.17714	5.22827	1.9899	0.165433	0.86462	-5.88812	hypothetical LOC378805	FLJ43663	0	0	5.47	5.02	5.1	4.53	6.8	4.45	0.45	1.36604	0.57	1.48452	2.35	5.09824
220198_s_at	1.12233	2.17698	6.45655	1.97527	0.167461	0.86462	-5.90348	eukaryotic translation initiation factor 5A2	EIF5A2	0.25	0.571436	7.18	5.54	5.86	5.96	8.01	6.18	1.64	3.11666	-0.1	1.07177	1.83	3.55537
207131_x_at	1.12216	2.17673	5.62659	1.49464	0.255395	0.86462	-6.42006	gamma-glutamyltransferase 1	GGT1	0.25	0.571436	7.26	4.88	5.92	6.32	5.38	4	2.38	5.20537	-0.4	1.31951	1.38	2.60268
209462_at	1.12179	2.17616	3.40671	2.01812	0.161609	0.86462	-5.85857	amyloid beta (A4) precursor-like protein 1	APLP1	0	0	3.07	3	4.04	2.9	4.79	2.64	0.07	1.04972	1.14	2.20381	2.15	4.43828
217528_at	1.1215	2.17573	2.88338	0.989628	0.412973	0.86462	-6.95325	chloride channel accessory 2	CLCA2	0.5	0.999982	2.25	2.25	2.25	2.46	5.83	2.25	0	1	-0.21	1.15669	3.58	11.9588
205059_s_at	1.12131	2.17544	5.97567	3.6819	0.0516626	0.86462	-4.35751	iduronidase, alpha-L-	IDUA	0	0	7.35	6.79	6.67	5.55	5.6	3.9	0.56	1.47427	1.12	2.17347	1.7	3.24901
242450_at	1.1208	2.17468	3.37172	1.25356	0.320156	0.86462	-6.68027	RGM domain family, member B	RGMB	0.25	0.571436	2.98	2.55	2.9	3.01	5.91	2.88	0.43	1.34723	-0.11	1.07923	3.03	8.1681
201612_at	1.12018	2.17375	11.2151	3.30308	0.0645748	0.86462	-4.65724	aldehyde dehydrogenase 9 family, member A1	ALDH9A1	0	0	11.32	10.88	11.22	10	12.78	11.08	0.44	1.3566	1.22	2.32947	1.7	3.24901
216835_s_at	1.1198	2.17317	6.87448	3.89316	0.0459655	0.86462	-4.19997	docking protein 1, 62kDa (downstream of tyrosine kinase 1)	DOK1	0	0	7.95	6.82	6.43	5.86	7.92	6.27	1.13	2.18859	0.57	1.48452	1.65	3.13834
235593_at	1.11978	2.17313	5.18888	1.81832	0.191325	0.86462	-6.07	zinc finger E-box binding homeobox 2	ZEB2	0	0	6.79	4.33	4.99	4.54	5.47	5.02	2.46	5.50217	0.45	1.36604	0.45	1.36604
227638_at	1.11947	2.17267	9.09413	1.65139	0.221548	0.86462	-6.24985	KIAA1632	KIAA1632	0.25	0.571436	9.32	8.34	8.67	8.75	10.97	8.51	0.98	1.97247	-0.08	1.05702	2.46	5.50217
225760_at	1.11905	2.17205	7.62153	1.86576	0.183685	0.86462	-6.01936	Myb-like, SWIRM and MPN domains 1	MYSM1	0	0	7.61	7.61	8.21	7.1	8.72	6.47	0	1	1.11	2.15846	2.25	4.75683
205500_at	1.11766	2.16995	3.7702	2.65247	0.0992825	0.86462	-5.2288	complement component 5	C5	0	0	4.11	3.47	3.51	2.84	5.36	3.33	0.64	1.55833	0.67	1.59107	2.03	4.08405
221656_s_at	1.11698	2.16892	4.16538	3.14185	0.0714178	0.86462	-4.79196	Rho guanine nucleotide exchange factor (GEF) 10-like	ARHGEF10L	0	0	4.7	3.16	3.51	3.16	5.97	4.5	1.54	2.90795	0.35	1.27456	1.47	2.77022
220980_s_at	1.1164	2.16806	9.58357	8.66241	0.00776614	0.86462	-1.8221	ADP-dependent glucokinase	ADPGK	0	0	10.31	9.1	9.6	8.76	10.52	9.21	1.21	2.31338	0.84	1.79005	1.31	2.47942
205294_at	1.11611	2.16761	5.86616	2.30988	0.128006	0.86462	-5.56032	BAI1-associated protein 2	BAIAP2	0	0	7.88	5.77	5.7	5.37	5.7	4.78	2.11	4.31691	0.33	1.25701	0.92	1.89212
232748_at	1.11602	2.16748	2.77963	1.08457	0.376629	0.86462	-6.85739	pregnancy-associated plasma protein A, pappalysin 1	PAPPA	0	0	2.22	2.22	2.22	2.22	5.57	2.22	0	1	0	1	3.35	10.1965
226433_at	1.11573	2.16705	2.77948	1.11838	0.364516	0.86462	-6.82253	ring finger protein 157	RNF157	0	0	5.5	2.22	2.22	2.22	2.29	2.22	3.28	9.71356	0	1	0.07	1.04972
225115_at	1.11466	2.16545	6.10804	1.60329	0.231326	0.86462	-6.30202	homeodomain interacting protein kinase 2	HIPK2	0	0	5.91	5.79	5.63	5	8.46	5.87	0.12	1.08673	0.63	1.54756	2.59	6.02099
223168_at	1.11413	2.16464	4.56824	0.511123	0.65326	1	-7.35872	ras homolog gene family, member U	RHOU	0.75	0.999982	8.47	2.62	4.21	5.52	2.7	3.89	5.85	57.68	-1.31	2.47942	-1.19	2.28153
204137_at	1.11411	2.16461	10.3347	2.03358	0.159562	0.86462	-5.84244	G protein-coupled receptor 137B	GPR137B	0.25	0.571436	11.65	9.95	9.94	10.01	11.09	9.38	1.7	3.24901	-0.07	1.04972	1.71	3.27161
203485_at	1.11392	2.16433	2.77858	2.12425	0.148199	0.86462	-5.74851	reticulon 1	RTN1	0	0	4.09	2.22	2.22	2.22	3.69	2.22	1.87	3.65533	0	1	1.47	2.77022
204920_at	1.11365	2.16393	2.81309	1.3046	0.305001	0.86462	-6.62566	carbamoyl-phosphate synthetase 1, mitochondrial	CPS1	0	0	2.26	2.24	2.63	2.26	5.22	2.26	0.02	1.01396	0.37	1.29235	2.96	7.78124
219661_at	1.11318	2.16321	5.10773	1.06498	0.383842	0.86462	-6.87742	RAN binding protein 17	RANBP17	0.25	0.571436	3.23	3.76	6.52	5.94	7.24	3.95	-0.53	1.44393	0.58	1.49485	3.29	9.78112
227021_at	1.11317	2.16321	4.6957	2.62221	0.101453	0.86462	-5.25723	lysine (K)-specific demethylase 1B	KDM1B	0	0	4.96	3.88	4.66	4.33	6.14	4.21	1.08	2.11404	0.33	1.25701	1.93	3.81055
214958_s_at	1.11288	2.16277	3.00131	1.17173	0.346248	0.86462	-6.76687	transmembrane channel-like 6	TMC6	0.25	0.571436	5.65	2.48	2.56	2.37	2.46	2.48	3.17	9.00047	0.19	1.14076	-0.02	1.01396
206726_at	1.11271	2.16252	2.94596	1.08457	0.376629	0.86462	-6.85739	hematopoietic prostaglandin D synthase	HPGDS	0	0	5.73	2.39	2.39	2.39	2.39	2.39	3.34	10.1261	0	1	0	1
218376_s_at	1.11222	2.16178	7.85584	3.04614	0.0759514	0.86462	-4.87405	microtubule associated monoxygenase, calponin and LIM domain containing 1	MICAL1	0	0	9.22	7.37	8.22	7.23	7.79	7.3	1.85	3.605	0.99	1.98618	0.49	1.40444
202510_s_at	1.11212	2.16163	6.53991	1.84108	0.187611	0.86462	-6.04567	tumor necrosis factor, alpha-induced protein 2	TNFAIP2	0.25	0.571436	9.37	7.25	5.79	5.91	6.12	4.79	2.12	4.34694	-0.12	1.08673	1.33	2.51403
231411_at	1.11144	2.16061	7.50881	2.76409	0.0917904	0.86462	-5.12537	lipoma HMGIC fusion partner	LHFP	0	0	7.66	6.78	7.99	7.49	8.54	6.59	0.88	1.84038	0.5	1.41421	1.95	3.86375
205286_at	1.11087	2.15976	2.78568	1.22036	0.33047	0.86462	-6.71556	transcription factor AP-2 gamma (activating enhancer binding protein 2 gamma)	TFAP2C	0	0	5.3	2.22	2.23	2.23	2.49	2.23	3.08	8.45614	0	1	0.26	1.19748
219573_at	1.10996	2.15839	3.00476	1.00287	0.407692	0.86462	-6.94008	leucine rich repeat containing 16A	LRRC16A	0.5	0.999982	2.41	2.4	2.22	2.42	6.04	2.54	0.01	1.00696	-0.2	1.1487	3.5	11.3137
223557_s_at	1.10906	2.15705	3.0735	1.08457	0.376629	0.86462	-6.85739	transmembrane protein with EGF-like and two follistatin-like domains 2	TMEFF2	0	0	2.52	2.52	2.52	2.52	5.85	2.52	0	1	0	1	3.33	10.0561
232825_s_at	1.10725	2.15434	3.49697	1.33876	0.295313	0.86462	-6.58892	dermatan sulfate epimerase-like	DSEL	0.25	0.571436	3.38	2.55	3.04	3.33	5.73	2.95	0.83	1.77769	-0.29	1.22264	2.78	6.86852
204502_at	1.10672	2.15355	7.84852	0.949728	0.42931	0.868797	-6.99249	SAM domain and HD domain 1	SAMHD1	0.25	0.571436	10.64	7.5	6.07	7.28	8.49	7.11	3.14	8.81524	-1.21	2.31338	1.38	2.60268
222492_at	1.10639	2.15307	6.13228	1.82068	0.190936	0.86462	-6.06748	pyridoxal (pyridoxine, vitamin B6) kinase	PDXK	0.25	0.571436	7.66	5.92	5.58	5.8	6.82	5.02	1.74	3.34035	-0.22	1.16473	1.8	3.4822
214890_s_at	1.10604	2.15254	2.8434	1.00053	0.408622	0.86462	-6.94242	family with sequence similarity 149, member A	FAM149A	0.5	0.999982	2.22	2.22	2.22	2.41	5.74	2.24	0	1	-0.19	1.14076	3.5	11.3137
204544_at	1.10591	2.15235	8.90057	1.87841	0.181712	0.86462	-6.00589	Hermansky-Pudlak syndrome 5	HPS5	0.25	0.571436	9.91	8.26	8.5	8.66	9.95	8.12	1.65	3.13834	-0.16	1.11729	1.83	3.55537
233713_at	1.10584	2.15224	4.01034	1.01172	0.404201	0.86462	-6.93124	NA	NA	0.75	0.999982	5.76	2.28	5.41	5.45	2.52	2.64	3.48	11.1579	-0.04	1.02811	-0.12	1.08673
204163_at	1.10438	2.15006	4.91431	0.63337	0.582593	0.980101	-7.27159	elastin microfibril interfacer 1	EMILIN1	0.5	0.999982	7.09	3.38	3.67	6.24	5.64	3.47	3.71	13.0864	-2.57	5.93809	2.17	4.50023
202922_at	1.10415	2.14972	9.69206	1.69721	0.212701	0.86462	-6.20027	glutamate-cysteine ligase, catalytic subunit	GCLC	0.25	0.571436	11.54	9.13	9.41	9.42	9.78	8.86	2.41	5.31474	-0.01	1.00696	0.92	1.89212
201984_s_at	1.10404	2.14955	4.56415	1.04027	0.393153	0.86462	-6.90252	epidermal growth factor receptor (erythroblastic leukemia viral (v-erb-b) oncogene homolog, avian)	EGFR	0.75	0.999982	3.54	3.62	4.14	4.16	7.67	4.26	-0.08	1.05702	-0.02	1.01396	3.41	10.6295
201050_at	1.10339	2.14859	7.44404	1.52963	0.247328	0.86462	-6.38203	phospholipase D family, member 3	PLD3	0	0	10.27	7.62	7.3	6.77	6.42	6.29	2.65	6.27667	0.53	1.44393	0.13	1.09429
1556200_a_at	1.10322	2.14833	2.78281	1.08623	0.376024	0.86462	-6.85568	chromosome 10 open reading frame 90	C10orf90	0	0	2.23	2.23	2.23	2.23	5.54	2.23	0	1	0	1	3.31	9.91766
240929_at	1.1029	2.14785	3.25048	1.08457	0.376629	0.86462	-6.85739	NA	NA	0	0	2.75	2.75	2.75	2.75	5.92	2.61	0	1	0	1	3.31	9.91766
206194_at	1.10223	2.14686	3.56084	0.977952	0.417687	0.864813	-6.9648	NA	NA	0.75	0.999982	2.94	3.01	2.84	3.01	6.56	3.01	-0.07	1.04972	-0.17	1.12506	3.55	11.7127
215602_at	1.1015	2.14578	2.77237	1.08457	0.376629	0.86462	-6.85739	FYVE, RhoGEF and PH domain containing 2	FGD2	0	0	5.53	2.22	2.22	2.22	2.22	2.22	3.31	9.91766	0	1	0	1
1558378_a_at	1.1006	2.14443	5.89814	2.37829	0.121472	0.86462	-5.49245	AHNAK nucleoprotein 2	AHNAK2	0	0	5.83	4.5	4.87	4.73	8.65	6.81	1.33	2.51403	0.14	1.10191	1.84	3.5801
227810_at	1.10055	2.14436	6.1334	1.56565	0.239342	0.86462	-6.34289	zinc finger protein 558	ZNF558	0.25	0.571436	7.18	5.57	5.78	6.18	7.09	5	1.61	3.05252	-0.4	1.31951	2.09	4.25748
223754_at	1.10055	2.14436	2.77658	1.08226	0.377471	0.86462	-6.85975	chromosome 2 open reading frame 88	C2orf88	0.5	0.999982	2.23	2.23	2.22	2.23	5.53	2.23	0	1	-0.01	1.00696	3.3	9.84916
209454_s_at	1.09905	2.14214	3.13811	1.16731	0.347724	0.86462	-6.77151	TEA domain family member 3	TEAD3	0.25	0.571436	2.94	2.49	2.42	2.67	5.71	2.61	0.45	1.36604	-0.25	1.18921	3.1	8.57419
232000_at	1.09898	2.14204	4.52789	1.41522	0.274886	0.86462	-6.50627	tetratricopeptide repeat domain 39B	TTC39B	0.25	0.571436	4.16	3.33	4.24	4.45	6.83	4.15	0.83	1.77769	-0.21	1.15669	2.68	6.40856
212240_s_at	1.09819	2.14085	8.01616	2.12409	0.148218	0.86462	-5.74867	phosphoinositide-3-kinase, regulatory subunit 1 (alpha)	PIK3R1	0	0	8.7	6.82	8.06	8.04	8.94	7.54	1.88	3.68075	0.02	1.01396	1.4	2.63902
203518_at	1.09806	2.14066	8.06376	2.7864	0.0903842	0.86462	-5.10497	lysosomal trafficking regulator	LYST	0	0	8.84	7.39	8.1	7.85	8.9	7.31	1.45	2.73208	0.25	1.18921	1.59	3.01049
228890_at	1.09792	2.14046	6.41059	1.70629	0.210998	0.86462	-6.19046	atonal homolog 8 (Drosophila)	ATOH8	0.25	0.571436	7.44	5.32	6.94	7.18	6.51	5.09	2.12	4.34694	-0.24	1.18099	1.42	2.67586
212019_at	1.09791	2.14044	5.6932	1.56427	0.239643	0.86462	-6.34439	ribosomal L1 domain containing 1	RSL1D1	0	0	5.89	5.65	5.54	5.1	7.3	4.68	0.24	1.18099	0.44	1.3566	2.62	6.1475
235882_at	1.09757	2.13994	7.09162	1.0524	0.388555	0.86462	-6.89023	vacuolar protein sorting 53 homolog (S. cerevisiae)	VPS53	0.25	0.571436	7.63	6.43	6.77	7.68	8.52	5.52	1.2	2.2974	-0.91	1.87905	3	8
1560741_at	1.09743	2.13973	4.94194	3.47727	0.0581469	0.86462	-4.51657	small nuclear ribonucleoprotein polypeptide N	SNRPN	0	0	5.99	4.85	5.13	3.46	5.35	4.86	1.14	2.20381	1.67	3.18215	0.49	1.40444
228341_at	1.0972	2.13939	8.40218	2.5511	0.106808	0.86462	-5.32469	NA	NA	0	0	8.77	7.45	8.41	8.2	9.68	7.91	1.32	2.49666	0.21	1.15669	1.77	3.41054
221833_at	1.09685	2.13887	5.67305	3.36738	0.0620943	0.86462	-4.60474	NA	NA	0	0	6	5.5	6.28	4.56	6.39	5.31	0.5	1.41421	1.72	3.29436	1.08	2.11404
207270_x_at	1.09525	2.13649	2.77003	1.08457	0.376629	0.86462	-6.85739	CD300c molecule	CD300C	0	0	5.51	2.22	2.22	2.22	2.22	2.22	3.29	9.78112	0	1	0	1
238728_at	1.09479	2.13582	3.59396	1.22257	0.329772	0.86462	-6.71322	NA	NA	0	0	3.2	3.06	3.17	3.06	6.05	3.02	0.14	1.10191	0.11	1.07923	3.03	8.1681
223553_s_at	1.09458	2.13551	4.3501	0.85833	0.469203	0.889245	-7.07951	docking protein 3	DOK3	0.5	0.999982	7.97	4.6	4.45	3.14	2.27	3.68	3.37	10.3388	1.31	2.47942	-1.41	2.65737
230278_at	1.09397	2.1346	5.8512	1.48805	0.256947	0.86462	-6.42722	NA	NA	0.25	0.571436	7.75	5.23	5.39	5.62	6.05	5.06	2.52	5.73582	-0.23	1.17283	0.99	1.98618
213113_s_at	1.0936	2.13405	10.2986	1.85131	0.185971	0.86462	-6.03476	solute carrier family 43, member 3	SLC43A3	0	0	11.13	10.14	9.74	9.7	11.66	9.41	0.99	1.98618	0.04	1.02811	2.25	4.75683
218806_s_at	1.09338	2.13373	3.83844	1.2092	0.33402	0.86462	-6.72738	vav 3 guanine nucleotide exchange factor	VAV3	0.25	0.571436	6.06	3.13	3.85	4.26	3.24	2.49	2.93	7.6211	-0.41	1.32869	0.75	1.68179
200704_at	1.09163	2.13115	7.07015	0.693052	0.550381	0.953518	-7.22424	lipopolysaccharide-induced TNF factor	LITAF	0.25	0.571436	11.28	8.03	2.38	4.67	9.18	6.88	3.25	9.51366	-2.29	4.89056	2.3	4.92458
1563589_at	1.09144	2.13086	3.21386	1.09305	0.373549	0.86462	-6.84867	hypothetical protein LOC340184	LOC340184	0	0	5.93	2.67	2.69	2.67	2.67	2.67	3.26	9.57983	0.02	1.01396	0	1
239425_at	1.09143	2.13085	2.81134	1.08897	0.375028	0.86462	-6.85287	DCN1, defective in cullin neddylation 1, domain containing 5 (S. cerevisiae)	DCUN1D5	0	0	2.26	2.25	2.26	2.26	5.55	2.28	0.01	1.00696	0	1	3.27	9.64646
227462_at	1.09099	2.1302	8.80034	0.863579	0.466817	0.887394	-7.07463	endoplasmic reticulum aminopeptidase 2	ERAP2	0.75	0.999982	10.13	6.3	7.1	7.26	10.8	11.21	3.83	14.2215	-0.16	1.11729	-0.41	1.32869
221961_at	1.0891	2.12741	6.66102	2.53712	0.107904	0.86462	-5.33806	chloride channel 7	CLCN7	0	0	7.47	6.02	6.88	6.72	7.26	5.61	1.45	2.73208	0.16	1.11729	1.65	3.13834
60471_at	1.08889	2.1271	6.22785	2.03878	0.158881	0.86462	-5.83702	NA	NA	0	0	8.22	6.01	6.07	5.79	6.03	5.25	2.21	4.62675	0.28	1.21419	0.78	1.71713
238990_x_at	1.08766	2.1253	2.76545	1.08457	0.376629	0.86462	-6.85739	tripartite motif-containing 61	TRIM61	0	0	2.22	2.22	2.22	2.22	5.48	2.22	0	1	0	1	3.26	9.57983
219114_at	1.08744	2.12497	3.76726	2.18077	0.141639	0.86462	-5.6906	chromosome 3 open reading frame 18	C3orf18	0	0	4.33	3.09	3.14	3.06	5.46	3.52	1.24	2.36199	0.08	1.05702	1.94	3.83706
1553432_s_at	1.08737	2.12486	2.7653	1.08457	0.376629	0.86462	-6.85739	NA	NA	0	0	5.48	2.22	2.22	2.22	2.22	2.22	3.26	9.57983	0	1	0	1
237842_at	1.08711	2.12448	4.31459	1.24468	0.322878	0.86462	-6.68972	MAP7 domain containing 3	MAP7D3	0.25	0.571436	4.77	3.05	6.42	4.1	3.39	4.16	1.72	3.29436	2.32	4.99332	-0.77	1.70527
226271_at	1.08661	2.12374	3.56547	1.54562	0.243744	0.86462	-6.36465	ganglioside-induced differentiation-associated protein 1	GDAP1	0.25	0.571436	4.29	3.47	2.22	2.3	5.82	3.3	0.82	1.76541	-0.08	1.05702	2.52	5.73582
204857_at	1.08603	2.12289	7.29849	1.37598	0.285156	0.86462	-6.54874	MAD1 mitotic arrest deficient-like 1 (yeast)	MAD1L1	0	0	8	7.69	7.03	6.88	8.5	5.7	0.31	1.23971	0.15	1.10957	2.8	6.9644
228697_at	1.08597	2.12281	8.12243	2.41986	0.117714	0.86462	-5.45161	histidine triad nucleotide binding protein 3	HINT3	0	0	9.01	7.01	9.01	8.67	7.97	7.05	2	4	0.34	1.26576	0.92	1.89212
1553928_at	1.0858	2.12254	6.98572	2.32326	0.126692	0.86462	-5.54697	ELMO/CED-12 domain containing 2	ELMOD2	0	0	7.67	6.73	6.73	6.44	8.19	6.16	0.94	1.91853	0.29	1.22264	2.03	4.08405
241700_at	1.0849	2.12123	5.96313	1.71263	0.209821	0.86462	-6.18362	zinc finger homeobox 4	ZFHX4	0.25	0.571436	5.33	3.04	8.01	6.96	6.18	6.27	2.29	4.89056	1.05	2.07053	-0.09	1.06437
238568_s_at	1.08476	2.12102	3.92378	2.19315	0.140253	0.86462	-5.67799	NA	NA	0	0	4.47	2.98	3.97	3.94	4.97	3.22	1.49	2.80889	0.03	1.02101	1.75	3.36359
204602_at	1.08421	2.12021	11.8868	4.53868	0.0331161	0.86462	-3.75685	dickkopf homolog 1 (Xenopus laevis)	DKK1	0	0	11.94	10.98	11.62	10.91	13.73	12.15	0.96	1.94531	0.71	1.6358	1.58	2.9897
211832_s_at	1.08412	2.12009	2.91554	1.72216	0.208064	0.86462	-6.17333	Mdm2 p53 binding protein homolog (mouse)	MDM2	0.25	0.571436	2.35	2.37	3.3	2.36	4.72	2.39	-0.02	1.01396	0.94	1.91853	2.33	5.02805
220387_s_at	1.08388	2.11973	2.77053	1.5459	0.243682	0.86462	-6.36435	HERV-H LTR-associating 3	HHLA3	0.25	0.571436	2.95	2.22	2.22	2.24	4.76	2.22	0.73	1.65864	-0.02	1.01396	2.54	5.81589
210166_at	1.08156	2.11632	2.7624	1.08457	0.376629	0.86462	-6.85739	toll-like receptor 5	TLR5	0	0	5.47	2.22	2.22	2.22	2.22	2.22	3.25	9.51366	0	1	0	1
229302_at	1.08149	2.11622	3.32395	0.864067	0.466596	0.887282	-7.07418	transmembrane protein 178	TMEM178	0.5	0.999982	2.73	3.49	2.55	2.28	6.31	2.58	-0.76	1.69349	0.27	1.20581	3.73	13.2691
204422_s_at	1.08052	2.1148	7.88839	1.06915	0.382297	0.86462	-6.87317	fibroblast growth factor 2 (basic)	FGF2	0.25	0.571436	7.85	6.19	6.87	7.91	10.57	7.94	1.66	3.16017	-1.04	2.05623	2.63	6.19026
202987_at	1.08026	2.11441	2.93574	1.08232	0.377449	0.86462	-6.85969	TRAF3 interacting protein 2	TRAF3IP2	0.5	0.999982	2.39	2.4	2.4	2.4	5.64	2.4	-0.01	1.00696	0	1	3.24	9.44794
228209_at	1.07928	2.11298	4.9919	4.10267	0.0411366	0.86462	-4.05009	NA	NA	0	0	5.14	4.43	6.21	4.57	5.25	4.36	0.71	1.6358	1.64	3.11666	0.89	1.85318
237627_at	1.07895	2.1125	3.57102	1.70124	0.211943	0.86462	-6.19592	NA	NA	0	0	3.62	3.25	2.99	2.58	5.72	3.26	0.37	1.29235	0.41	1.32869	2.46	5.50217
200838_at	1.07877	2.11223	14.2907	1.98808	0.165684	0.86462	-5.89003	cathepsin B	CTSB	0.25	0.571436	15.35	13.67	14.18	14.28	14.96	13.31	1.68	3.20428	-0.1	1.07177	1.65	3.13834
228624_at	1.07863	2.11203	7.89524	1.91052	0.176824	0.86462	-5.97181	transmembrane protein 144	TMEM144	0.25	0.571436	9.63	7.53	7.47	7.49	8.2	7.05	2.1	4.28709	-0.02	1.01396	1.15	2.21914
[truncated: 52,677 more rows]
